# Supplementary material for: Breaking down linguistic barriers: The radical impact of translanguaging on pre-service EFL teachers’ perspectives in Turkey
Source: PLoS One. 2024 Dec 23;19(12):e0315982. doi: 10.1371/journal.pone.0315982 (PMC11666009; doi:10.1371/journal.pone.0315982)
Supplement: S1 Data — (XLSX) [file pone.0315982.s001.xlsx]

## Sheet: data analysis translanguaging
school	setting	etnicity	gender	class	a1	a2	a3	a4	a5	a6	a7	a8	a9	a10	a11	b12	b13	b14	b15	c16	c17	c18	c19
1	2	1	2	8	1	3	1	2	1	1	1	4	4	4	1	4	4	4	4	1	3	2	1
1	2	1	1	8	3	3	2	2	4	4	3	1	4	4	4	4	2	4	1	3	3	3	3
1	2	1	1	8	1	1	1	1	2	1	2	1	2	3	1	1	2	2	1	4	4	4	4
1	2	1	2	8	3	3	1	3	3	1	3	1	1	1	1	3	4	1	3	4	4	4	4
1	2	1	2	8	1	1	3	2	4	4	4	4	3	4	3	3	2	4	2	3	2	3	4
1	2	1	2	8	4	4	4	4	4	4	4	4	2	2	4	4	4	4	2	4	2	2	4
1	2	1	1	8	1	1	1	3	3	1	1	1	1	1	1	3	3	1	1	1	1	1	1
1	2	1	2	8	3	3	3	2	3	2	4	3	3	2	1	3	3	2	4	2	1	3	2
1	2	1	2	8	3	2	3	2	3	1	2	4	1	2	4	1	3	1	4	2	3	3	2
1	2	1	1	8	1	1	3	3	2	1	2	2	3	2	2	3	3	3	1	3	3	1	3
1	2	1	1	8	2	4	3	1	4	4	2	1	2	3	3	1	2	1	1	1	1	1	2
1	2	1	2	8	3	4	2	4	4	4	4	4	4	4	3	4	4	4	3	1	2	3	2
1	2	1	2	8	2	4	4	2	2	2	4	2	2	4	3	3	2	4	4	4	2	2	4
1	2	1	2	8	3	1	3	3	3	3	3	3	3	3	3	3	3	3	3	3	3	3	1
1	2	1	1	8	1	3	1	1	1	1	1	3	1	3	1	3	3	1	1	3	3	3	3
1	2	1	1	8	1	1	3	2	2	2	1	2	2	2	2	1	1	4	2	4	3	2	2
1	2	1	1	8	2	2	3	4	2	1	4	2	4	2	1	2	2	4	2	3	2	4	2
1	2	1	2	8	1	1	3	1	2	3	3	3	3	3	3	1	1	2	1	2	2	2	1
1	2	1	1	8	3	3	3	2	3	4	2	1	4	2	1	2	3	4	2	3	2	3	4
1	2	1	2	8	3	3	4	2	2	3	3	4	4	4	4	2	3	4	2	3	2	2	2
1	2	1	2	8	2	4	4	4	1	2	4	3	3	1	1	3	2	2	3	1	2	4	1
1	2	1	1	8	2	1	4	2	1	1	1	1	1	2	2	2	1	2	1	3	2	2	2
1	2	1	1	8	1	1	3	2	1	1	2	1	1	2	3	2	2	1	3	1	3	2	1
1	2	1	2	8	2	2	3	3	2	4	2	3	3	3	3	1	3	3	3	1	2	2	3
1	2	1	2	8	1	1	1	2	1	1	4	3	3	2	2	1	1	1	1	1	1	1	2
1	2	1	2	8	1	1	1	1	3	3	3	4	4	4	4	2	1	3	1	3	3	3	3
1	2	1	1	8	1	2	1	1	2	2	1	2	1	2	1	1	1	1	2	3	2	1	3
1	2	1	1	8	1	1	3	1	2	3	3	3	2	3	3	2	1	3	1	1	1	1	1
1	2	1	1	8	3	2	2	3	3	3	2	4	4	3	4	4	4	3	3	3	4	3	4
1	2	1	1	8	2	2	2	2	4	3	3	4	4	4	2	2	2	3	2	4	3	3	3
1	2	1	1	8	2	3	3	3	4	3	4	2	2	2	1	1	1	2	4	4	2	1	4
1	2	1	1	8	3	3	3	3	3	3	4	3	3	3	3	2	2	3	2	3	4	4	4
1	2	1	2	8	3	1	2	1	2	1	3	2	4	1	1	2	1	1	2	2	1	4	1
1	2	1	1	8	3	3	2	4	4	4	4	2	3	4	2	4	4	4	4	4	4	4	4
1	2	1	2	8	1	1	2	1	2	2	1	4	2	3	2	1	1	2	1	1	1	1	3
1	2	1	2	8	2	2	2	2	2	2	2	3	3	3	3	1	1	2	2	3	3	3	2
1	2	1	2	8	2	2	2	1	2	3	4	2	2	1	4	1	1	1	1	2	4	2	1
1	2	1	1	8	3	3	3	3	3	2	4	2	3	2	2	2	2	4	2	3	2	2	3
1	2	1	1	8	1	1	1	1	3	2	2	1	3	3	3	4	2	4	2	3	3	3	3
1	2	1	1	8	4	2	3	3	2	3	3	4	4	3	4	3	3	4	3	4	4	3	4
1	2	1	2	8	2	3	2	4	3	2	1	2	3	2	1	1	4	3	3	4	3	2	4
1	2	1	2	8	2	2	2	2	3	3	1	3	3	2	2	3	3	3	2	3	3	2	1
1	2	1	1	8	1	1	1	1	2	2	2	1	2	3	3	2	3	1	3	4	4	3	3
1	2	1	2	8	2	1	1	1	1	1	1	1	1	1	1	1	1	1	1	3	2	1	3
1	2	1	2	8	3	3	2	3	3	2	2	2	3	2	1	4	4	2	2	2	2	2	2
1	2	1	1	8	3	2	2	3	3	3	2	3	3	4	3	4	4	2	2	2	1	2	2
1	2	1	2	8	2	2	3	2	3	3	3	2	2	3	3	1	2	3	2	4	4	4	3
1	2	1	1	8	1	1	4	1	3	1	4	2	4	2	1	2	4	3	1	1	2	4	1
1	2	1	1	8	2	2	3	2	3	3	2	2	2	2	3	1	2	3	3	3	3	3	3
1	2	1	2	8	3	2	2	3	1	2	1	2	1	2	3	1	1	2	1	3	2	2	2
1	2	1	1	8	2	2	4	1	4	4	4	2	2	4	4	4	1	4	1	4	4	4	4
1	2	1	1	8	4	4	4	4	4	4	4	4	4	4	4	4	3	4	4	3	4	4	4
1	2	1	2	8	2	3	4	1	2	3	3	2	1	2	3	3	2	4	1	2	1	2	3
1	2	1	2	8	1	1	3	1	2	3	1	1	2	2	2	2	3	3	1	3	3	3	3
1	2	1	1	8	2	3	3	1	1	1	1	1	2	2	1	1	1	1	1	1	1	1	2
1	2	1	2	8	4	1	1	1	1	2	4	4	1	2	4	1	1	4	2	3	1	4	2
1	2	1	1	8	1	1	1	1	1	1	2	1	3	2	2	2	4	2	2	2	3	3	1
1	2	1	1	8	4	1	4	1	1	1	1	1	1	1	1	2	2	1	3	1	1	1	1
1	2	1	2	8	1	1	1	1	1	1	1	1	1	1	1	1	1	1	1	1	1	2	1
1	2	1	1	8	1	2	3	1	4	2	2	1	1	1	4	1	4	4	4	1	4	1	4
1	2	1	2	8	1	1	1	1	1	1	1	1	1	2	2	1	1	1	1	1	2	1	1
1	2	1	2	8	3	1	3	1	1	2	1	1	2	1	1	4	1	1	3	4	4	3	1
1	2	1	2	8	1	3	1	1	1	3	1	1	2	1	2	3	1	1	1	2	2	1	1
1	2	1	2	8	1	1	1	1	1	1	1	3	1	1	1	1	1	1	1	3	3	2	1
1	2	1	2	7	1	2	2	2	1	1	2	4	4	1	4	1	2	1	1	2	3	4	2
1	2	1	2	7	3	4	2	3	1	4	1	1	2	4	1	1	3	4	2	2	4	2	1
1	2	1	2	7	2	3	4	2	4	4	1	4	3	3	3	1	2	3	3	3	3	4	4
1	2	1	1	7	4	4	2	2	3	4	4	1	1	2	3	1	3	3	3	1	1	3	3
1	2	1	1	7	2	1	1	1	1	1	1	3	2	2	3	2	1	1	2	2	3	3	1
1	2	1	2	7	1	1	1	2	1	1	1	2	1	2	1	3	1	1	2	1	2	1	1
1	2	1	2	7	1	2	4	2	2	4	3	2	2	1	2	3	2	2	3	1	3	2	1
1	2	1	2	7	3	3	2	1	1	4	4	4	2	1	3	1	1	1	1	2	1	1	1
1	2	1	1	7	4	3	2	4	2	2	1	1	4	4	1	1	1	1	1	1	2	4	2
1	2	1	1	7	3	2	1	1	1	2	1	2	1	3	1	3	3	1	3	2	2	1	3
1	2	1	1	7	1	1	1	1	1	2	1	1	2	2	3	3	2	1	2	1	2	1	1
1	2	1	1	7	1	1	1	1	1	1	1	4	4	2	3	3	1	3	1	3	1	3	1
1	2	1	1	7	1	2	3	4	3	3	3	1	3	3	2	4	4	2	1	4	4	4	3
1	2	1	1	7	2	2	3	2	3	3	1	2	1	2	2	3	1	2	3	2	3	2	2
1	2	1	1	7	1	1	2	1	4	4	2	1	1	1	1	1	1	1	1	2	2	2	1
1	2	1	1	7	3	4	3	3	1	3	3	3	3	3	3	4	4	1	3	1	3	3	3
1	2	1	1	7	3	3	2	2	1	2	2	1	2	3	1	2	3	3	2	3	2	2	2
1	2	1	2	7	2	2	3	3	1	1	1	3	1	4	1	2	3	4	1	2	1	2	1
1	2	1	1	7	3	3	2	1	1	3	4	2	3	2	4	2	4	3	3	4	3	4	1
1	2	1	2	7	2	1	1	2	2	3	1	1	2	1	3	1	1	2	1	1	2	2	1
1	2	1	1	7	2	2	3	2	1	4	1	4	2	3	3	4	1	4	1	4	2	2	4
1	2	1	1	7	3	4	2	3	4	2	2	3	3	2	2	2	2	2	1	3	2	4	3
1	2	1	2	7	2	1	1	1	2	1	1	1	1	1	1	1	1	2	2	1	2	1	4
1	2	1	1	7	4	2	1	1	2	4	1	4	3	4	2	1	1	3	1	4	4	4	4
1	2	1	1	7	2	2	1	2	2	3	2	1	1	2	4	1	1	1	1	2	2	4	1
1	2	1	2	7	2	3	1	1	2	1	2	1	4	2	1	2	2	3	2	3	3	4	2
1	2	1	2	7	1	1	3	1	2	1	1	3	1	1	1	1	3	1	2	2	1	1	1
1	2	1	2	7	3	2	2	3	2	4	2	4	2	4	2	2	3	2	1	2	4	3	1
1	2	1	2	7	2	2	2	2	3	2	2	3	1	4	3	4	3	1	2	4	1	3	3
1	2	1	1	7	2	1	1	1	1	1	1	1	4	4	1	1	1	1	1	1	2	1	1
1	2	1	1	7	3	1	1	3	3	3	1	1	1	1	1	3	1	1	3	3	1	1	1
1	2	1	2	7	2	3	3	3	2	1	1	2	3	2	1	1	3	2	3	1	1	2	4
1	2	1	2	7	2	4	2	3	3	1	2	1	1	2	2	1	2	2	2	3	1	1	1
1	2	1	2	7	1	3	2	1	2	2	2	2	3	3	2	2	2	2	2	2	2	2	1
1	2	1	2	7	2	2	2	3	1	4	3	1	2	1	1	1	3	2	4	1	1	3	1
1	2	1	2	7	3	4	4	3	4	3	2	4	2	3	1	4	4	1	4	3	1	3	2
1	2	1	1	7	1	1	1	2	1	1	1	2	1	1	1	1	1	1	1	1	3	1	1
1	2	1	1	7	1	1	1	1	1	1	1	2	1	1	1	1	1	1	1	3	1	2	1
1	2	1	1	7	1	2	1	1	1	2	1	2	4	4	2	2	1	1	1	3	4	3	2
1	2	1	1	7	1	1	2	2	2	3	2	2	3	2	3	1	2	1	1	2	1	3	2
1	2	1	1	7	1	4	1	1	1	1	1	1	1	1	1	4	1	2	3	2	1	1	1
1	2	1	1	7	1	1	2	2	1	2	2	1	3	4	2	1	1	3	1	1	2	3	1
1	2	1	2	7	3	1	2	4	3	3	4	3	2	3	2	1	1	2	1	2	2	4	4
1	2	1	1	7	1	3	1	1	1	1	1	2	3	2	2	2	1	2	1	1	2	1	1
1	2	1	2	7	2	4	2	1	1	2	1	1	2	3	1	1	1	1	1	1	3	3	1
1	2	1	1	7	3	3	3	3	2	2	3	3	2	4	2	2	3	2	2	3	1	2	1
1	2	1	2	7	2	1	2	1	3	2	2	3	1	1	4	1	1	1	1	2	1	2	2
1	2	1	1	7	3	2	2	1	1	1	1	1	3	3	3	1	2	1	2	1	2	1	2
1	2	1	2	7	3	3	1	3	1	3	3	3	1	3	1	3	3	3	2	1	3	1	3
1	2	1	2	7	3	3	1	2	3	4	2	3	3	1	4	3	2	1	3	3	1	2	2
1	2	1	2	7	2	3	2	1	4	4	3	2	1	1	1	1	4	2	2	1	1	1	1
1	2	1	1	7	1	1	1	1	1	1	3	1	2	2	2	1	1	1	2	2	2	1	2
1	2	1	1	7	1	1	2	1	1	1	1	1	2	2	2	2	2	2	1	2	2	2	1
1	2	1	2	7	4	1	4	2	1	1	1	1	1	1	1	1	1	1	1	1	1	1	1
1	2	1	1	7	3	2	2	1	1	2	3	1	1	2	1	4	2	1	1	1	1	1	4
1	2	1	1	7	3	2	1	1	1	1	1	1	3	3	1	3	1	2	3	2	1	3	1
1	2	1	1	7	1	2	1	1	1	1	1	1	2	2	1	3	1	2	3	2	1	3	1
1	2	1	1	7	2	1	2	2	1	1	2	4	2	1	1	1	1	1	2	3	1	1	1
1	2	1	2	7	1	3	1	1	4	3	3	1	1	1	1	4	3	3	1	3	3	3	4
1	2	1	2	7	1	1	1	1	1	1	1	1	3	3	3	1	3	1	1	1	3	3	3
1	2	1	1	7	1	3	1	1	1	1	1	3	2	1	1	2	2	1	2	4	3	2	3
1	2	1	2	7	1	1	3	3	1	1	3	3	3	3	1	1	3	3	3	2	3	1	3
1	2	1	2	7	1	1	1	1	1	1	3	1	2	2	1	1	2	1	2	3	3	3	2
1	2	1	2	7	1	1	1	4	1	2	1	4	4	4	4	1	1	1	1	1	1	4	1
1	2	1	1	7	2	2	3	1	1	1	2	1	1	2	1	1	1	1	4	1	1	1	1
1	2	1	1	7	2	1	1	1	2	1	1	2	3	3	3	3	1	3	1	2	2	1	1
1	2	1	1	7	2	1	1	1	1	1	1	1	1	1	1	2	1	2	1	1	1	1	1
1	2	1	1	7	2	3	1	1	1	1	1	2	5	4	3	4	4	2	4	1	1	1	1
1	2	1	1	7	2	3	1	1	1	3	2	1	3	3	1	4	4	2	3	2	3	1	1
1	2	1	1	7	2	1	1	1	1	1	1	2	1	2	1	1	1	1	1	1	1	1	1
1	2	1	1	7	2	1	3	3	2	1	3	1	2	1	3	4	4	2	4	2	1	1	1
1	2	1	1	7	2	1	1	1	1	1	1	1	1	1	1	2	1	4	2	1	1	1	1
1	2	1	2	7	3	3	4	1	4	4	4	4	2	4	2	1	1	2	4	4	1	1	1
1	2	1	1	7	3	3	1	2	1	2	2	1	2	1	1	3	1	1	2	1	1	4	1
1	2	1	2	7	1	1	1	1	1	1	1	3	2	2	1	2	1	2	1	3	3	1	1
1	2	1	2	7	2	3	2	1	3	1	2	1	1	1	1	1	1	1	2	2	2	3	1
1	2	1	1	7	1	1	2	1	1	1	1	1	1	1	1	1	1	1	1	1	2	1	1
1	2	1	2	7	1	2	2	1	1	1	1	1	1	1	1	2	2	2	1	2	1	1	1
1	2	1	1	7	4	4	2	3	1	1	1	2	4	3	2	3	3	2	4	1	1	4	1
1	2	1	1	7	4	4	2	4	1	1	1	3	4	3	2	3	3	2	4	1	1	4	1
1	2	1	1	7	2	4	3	1	2	3	2	1	1	3	1	4	1	1	2	3	3	4	4
1	2	1	2	7	1	1	1	1	1	1	1	3	1	1	1	1	1	1	1	1	1	3	1
1	2	1	1	7	1	1	1	1	1	1	1	1	3	3	3	1	1	1	2	4	1	4	4
1	2	1	2	7	2	3	1	1	1	3	1	4	2	1	2	2	3	3	4	4	2	2	4
1	2	1	2	7	1	1	1	1	2	2	1	3	3	1	1	1	1	1	1	1	2	2	1
1	2	1	1	7	1	1	1	1	1	1	1	1	1	3	1	3	3	1	1	3	3	3	3
1	2	1	2	7	1	1	1	1	1	1	1	3	1	3	1	1	1	3	1	3	1	3	1
1	2	1	2	7	4	4	1	1	2	1	1	2	4	2	3	2	4	2	3	1	1	1	1
1	2	1	2	7	3	4	1	3	3	4	3	2	1	4	2	3	1	3	4	4	3	1	3
1	2	1	1	7	2	2	4	1	1	2	1	1	1	1	1	1	1	1	1	1	2	3	1
1	2	1	1	7	2	4	1	1	4	4	4	1	4	3	2	1	2	2	2	2	3	4	4
1	2	1	1	7	2	4	1	1	4	4	4	1	4	3	2	2	2	2	2	2	3	4	4
1	2	1	1	7	2	4	2	1	2	1	1	1	1	1	1	1	1	2	3	1	3	3	1
1	2	1	2	7	3	1	1	1	1	1	2	1	3	4	2	1	4	4	3	1	2	1	1
1	2	1	2	7	2	3	1	1	1	1	2	1	2	3	2	2	1	2	1	3	4	2	4
1	2	1	2	7	2	2	3	1	1	2	1	2	3	3	2	1	1	2	1	3	2	2	1
1	2	1	2	7	1	4	4	4	1	1	2	1	4	3	4	4	4	2	1	1	1	2	3
1	2	1	1	7	1	1	2	1	1	1	1	4	4	4	1	2	1	2	1	1	2	2	1
1	2	1	2	7	3	2	3	2	2	2	1	1	2	2	1	1	1	3	3	2	1	1	1
1	2	1	2	7	3	2	3	2	1	1	1	1	1	1	1	1	1	3	3	1	1	1	1
1	2	1	1	7	1	1	1	1	1	1	3	1	1	3	3	1	1	2	2	3	3	1	1
1	2	1	1	7	1	3	2	2	1	1	1	3	1	1	1	1	1	2	2	1	2	1	1
1	2	1	1	7	1	1	1	1	1	1	1	1	1	1	1	1	1	2	3	3	1	3	1
1	2	1	1	7	1	1	1	1	1	1	1	1	2	2	1	1	1	2	2	1	1	1	1
1	2	1	1	7	3	2	1	1	1	1	1	1	1	1	1	1	1	1	3	3	1	3	3
1	2	1	2	7	4	3	1	1	1	3	1	2	2	4	3	1	1	1	2	2	1	2	1
1	2	1	1	7	1	1	1	1	1	1	1	2	2	2	2	1	1	1	1	3	3	3	2
1	2	1	1	7	2	3	3	1	4	4	4	3	3	4	4	1	1	3	2	1	3	3	3
1	2	1	1	7	1	3	3	1	4	2	1	2	3	1	4	1	1	2	2	4	3	4	3
1	2	1	1	7	1	3	2	2	2	1	2	1	1	1	1	1	1	1	2	2	2	1	1
1	2	1	2	7	1	2	4	1	1	3	1	2	3	2	1	1	2	1	1	2	1	3	2
1	2	1	2	7	1	1	3	3	2	3	4	3	3	4	4	1	1	2	4	1	1	4	1
1	2	1	2	7	3	3	3	1	2	3	4	3	3	4	4	1	1	1	1	1	1	1	1
1	2	1	2	7	1	1	4	4	4	1	1	1	1	1	4	4	4	4	4	4	4	1	2
1	2	1	2	7	3	1	1	2	2	1	1	2	1	2	2	1	1	3	2	2	3	2	2
1	2	1	2	7	4	1	2	3	2	3	1	3	2	1	4	4	2	3	4	4	3	1	1
1	2	1	1	7	2	1	1	1	1	1	1	1	1	1	1	1	1	1	1	3	2	3	2
1	2	1	2	7	2	4	4	3	4	1	4	1	1	3	1	1	1	1	2	1	1	1	1
1	2	1	2	7	1	1	3	2	2	1	1	1	1	1	1	1	1	1	1	1	4	1	1
1	2	1	1	7	1	2	1	1	1	1	1	1	3	3	2	1	1	1	1	2	3	1	1
1	2	1	2	7	1	1	1	1	1	1	1	2	1	3	2	1	3	1	1	1	1	1	1
1	2	1	1	7	1	2	3	2	2	3	2	1	3	2	4	3	1	2	1	3	4	2	3
1	2	1	2	7	1	1	1	1	1	2	2	1	1	2	1	1	2	2	1	1	1	2	1
1	2	1	1	7	3	4	4	1	2	4	1	2	3	2	1	2	4	4	4	2	4	3	1
1	2	1	1	7	1	1	3	2	2	3	2	2	2	2	2	4	4	3	3	2	1	1	1
1	2	1	1	7	1	1	1	1	4	4	2	2	4	4	4	1	1	1	1	4	2	4	3
1	2	1	1	7	3	3	3	2	2	1	3	3	3	3	3	1	1	1	3	2	1	3	1
1	2	1	1	7	3	1	2	1	2	4	1	4	4	4	4	1	2	3	1	4	4	4	4
1	2	1	1	7	1	4	4	2	1	3	2	3	1	2	2	3	2	1	1	1	1	1	1
1	2	1	1	7	1	1	1	1	1	1	2	1	4	4	2	3	1	1	1	2	1	2	2
1	2	1	1	7	1	1	1	1	1	1	1	1	3	3	1	3	2	1	1	1	3	2	1
1	2	1	1	7	1	3	1	4	1	2	2	4	1	1	1	2	1	1	2	2	2	1	1
1	2	1	2	7	3	1	1	1	3	3	1	1	3	4	2	2	4	2	4	2	1	4	1
1	2	1	2	7	1	1	1	1	2	2	2	2	2	2	1	1	1	1	1	2	1	1	1
1	2	1	1	7	1	3	3	1	1	1	3	3	3	3	4	4	3	4	1	1	1	1	2
1	2	1	1	7	1	2	1	1	1	3	2	4	4	4	1	1	2	1	1	1	2	2	1
1	2	1	2	7	2	3	1	1	2	3	2	1	3	4	2	2	4	1	3	4	3	3	4
1	2	1	2	7	1	1	1	1	3	4	4	4	2	1	2	1	1	1	1	2	1	1	2
1	2	1	2	7	2	1	1	2	1	1	3	4	3	1	1	3	2	1	4	1	1	2	1
1	2	1	1	7	2	1	1	1	3	2	2	2	2	2	1	1	1	1	2	2	2	3	2
1	2	1	2	7	1	1	2	1	1	2	1	1	1	1	2	1	1	1	1	2	1	1	1
1	2	1	1	7	2	1	1	1	1	1	2	1	4	3	1	1	1	1	3	2	2	1	1
1	2	1	2	7	3	3	4	2	1	3	3	4	3	2	4	3	3	2	3	2	4	3	4
1	2	1	1	7	1	1	1	1	1	1	2	1	2	1	1	2	1	1	1	1	3	3	2
1	2	1	1	7	2	3	2	1	2	2	1	2	4	1	1	1	1	1	1	2	2	2	1
1	2	1	2	7	1	1	1	2	1	2	1	1	1	1	1	1	2	1	2	1	1	1	1
1	2	1	1	7	4	1	1	1	1	1	1	4	4	2	1	2	1	2	3	3	1	3	1
1	2	1	1	7	1	1	1	1	1	2	1	4	2	4	2	1	2	1	1	3	2	4	1
1	2	1	1	7	1	3	4	3	2	2	4	1	3	3	1	2	4	4	3	4	2	2	1
1	1	2	2	8	1	1	1	2	1	1	1	1	1	1	1	1	2	1	1	1	1	1	1
1	1	2	2	8	1	1	1	2	1	1	1	1	1	1	1	1	1	2	1	1	1	1	1
1	1	2	2	8	2	3	3	2	4	3	3	2	3	3	3	2	2	2	2	3	4	3	1
1	1	2	2	8	1	2	1	1	2	1	1	1	2	2	3	3	2	1	1	3	3	4	1
1	1	2	1	8	3	3	3	1	3	3	3	1	1	1	1	1	1	2	1	2	1	1	1
1	1	2	2	8	1	1	1	1	2	2	3	4	3	2	1	1	2	3	4	2	3	4	1
1	1	2	1	8	1	2	2	1	1	1	1	2	3	1	1	2	1	1	3	2	2	3	1
1	1	2	1	8	3	2	3	3	2	1	3	3	4	2	1	1	1	1	3	3	3	3	1
1	1	2	2	8	1	3	2	1	3	1	3	2	2	3	2	1	1	1	3	1	1	4	1
1	1	2	1	8	2	3	1	2	3	2	1	1	3	2	1	1	2	4	1	2	3	1	1
1	1	2	2	8	1	1	1	1	3	4	2	3	2	4	2	1	1	1	1	1	3	3	1
1	1	2	2	8	1	1	2	2	1	1	1	1	1	1	1	2	2	2	3	3	2	2	1
1	1	2	1	8	2	1	3	3	4	2	3	1	4	2	2	4	2	2	4	1	3	2	1
1	1	2	1	8	1	1	1	1	2	2	3	4	4	1	1	1	1	1	1	1	1	1	1
1	1	2	2	8	1	4	4	1	1	2	3	3	2	4	1	1	3	1	1	1	1	1	1
1	1	2	1	8	1	2	4	1	4	1	1	2	3	1	4	2	2	1	4	2	2	3	1
1	1	2	2	8	2	2	2	2	2	3	2	2	2	3	2	3	2	2	3	3	2	3	1
1	1	2	2	8	1	1	1	1	2	2	2	4	4	3	3	1	3	1	1	4	4	4	1
1	1	2	1	8	1	1	1	1	2	3	2	2	3	2	3	3	3	2	2	2	3	1	1
1	1	2	1	8	2	3	4	3	3	2	2	4	3	2	2	3	4	2	2	4	3	2	1
1	1	2	1	8	2	4	1	1	1	4	1	1	1	3	1	4	2	3	1	2	2	1	1
1	1	2	2	8	2	3	1	1	2	3	4	1	1	1	1	1	1	3	1	1	3	2	1
1	1	2	1	8	3	4	1	3	4	4	4	3	4	3	4	4	4	1	4	4	3	2	4
1	1	2	1	8	4	4	3	2	4	4	4	3	4	4	4	4	1	4	3	1	3	3	4
1	1	2	2	8	4	4	4	4	1	2	2	2	2	2	1	1	1	2	2	1	1	1	1
1	1	2	2	8	4	4	4	3	1	2	2	2	2	2	1	1	3	1	2	1	1	1	1
1	1	2	2	8	3	4	1	3	4	4	3	4	3	3	4	4	4	4	3	4	3	3	3
1	1	2	2	8	3	3	1	2	2	3	1	2	2	3	1	2	2	3	1	1	2	4	2
1	1	2	2	8	4	4	1	3	4	4	3	4	3	3	4	4	3	4	3	4	3	3	3
1	1	2	1	8	4	4	4	3	2	3	3	3	3	3	2	2	2	2	4	3	1	1	1
1	1	2	1	8	4	4	4	3	2	3	3	3	3	3	1	2	2	2	4	2	1	1	1
1	1	2	2	8	3	4	2	4	1	2	1	4	3	2	1	3	1	3	3	3	4	2	1
1	1	2	2	8	3	3	2	3	3	1	2	3	3	1	2	3	2	4	2	4	1	2	2
1	1	2	2	8	4	4	2	4	2	2	2	3	3	2	3	2	2	3	3	3	2	2	3
1	1	2	2	8	3	1	2	1	1	1	2	4	2	3	1	1	3	4	1	4	3	1	3
1	1	2	2	8	3	1	1	2	1	1	2	4	2	3	1	1	3	4	1	4	3	3	4
1	1	2	2	8	3	2	1	1	4	4	1	2	3	1	1	1	2	3	1	1	2	2	4
1	1	2	2	8	3	3	4	3	4	1	4	1	1	2	1	1	3	3	3	3	4	4	3
1	1	2	2	8	3	3	4	3	4	1	2	4	2	2	4	1	3	2	4	2	3	1	4
1	1	2	1	8	3	1	3	2	4	1	3	3	3	3	1	3	1	1	3	2	4	3	1
1	1	2	1	8	2	4	4	3	3	4	2	1	2	3	4	1	3	1	4	1	4	4	4
1	1	2	1	8	1	1	1	1	1	1	2	2	2	1	1	1	1	1	3	1	4	4	3
1	1	2	2	8	3	3	1	1	2	4	2	2	4	2	3	3	3	3	3	2	3	3	3
1	1	2	1	8	3	2	3	1	4	2	3	2	4	3	2	2	3	4	2	4	2	4	2
1	1	2	2	8	4	2	3	1	3	2	2	1	4	3	2	2	1	3	2	2	1	3	4
1	1	2	1	8	2	4	4	1	4	4	2	1	2	3	4	1	3	1	4	1	4	4	4
1	1	2	2	8	1	2	3	4	2	2	2	1	2	1	1	1	1	3	1	2	4	3	1
1	1	2	2	8	3	2	1	2	3	3	2	1	1	3	1	1	2	3	1	2	1	1	2
1	1	2	1	8	3	1	2	1	1	1	1	3	3	3	1	3	1	1	3	2	4	3	1
1	1	2	2	8	1	2	3	1	3	1	3	2	1	2	4	1	1	1	4	1	3	4	2
1	1	2	1	8	1	4	3	3	1	3	1	1	2	4	1	4	3	2	1	2	3	1	1
1	1	2	2	8	2	1	3	1	3	3	3	4	4	3	3	3	1	1	3	1	4	1	1
1	1	2	1	8	1	2	1	4	3	4	1	1	2	3	2	2	4	1	2	1	3	1	2
1	1	2	1	8	2	3	3	3	3	4	4	1	1	1	1	1	4	2	1	1	4	2	2
1	1	2	1	8	2	3	3	3	3	4	4	1	1	1	1	1	4	2	1	1	4	2	2
1	1	2	2	8	1	1	1	1	3	1	3	3	2	4	1	1	1	1	1	4	2	2	1
1	1	2	1	8	3	2	1	2	2	3	3	2	2	2	3	2	3	2	3	2	3	2	3
1	1	2	1	8	3	1	1	1	3	3	3	1	1	1	1	1	1	3	3	1	1	4	1
1	1	2	1	8	3	1	4	1	2	4	4	1	1	1	1	2	1	3	4	1	1	1	1
1	1	2	1	8	3	3	3	1	3	3	3	3	1	1	1	1	1	1	1	1	1	1	1
1	1	2	1	8	2	1	3	1	2	2	1	1	2	2	2	1	3	3	2	4	3	2	2
1	1	2	1	8	1	1	3	3	1	2	2	2	3	1	2	3	1	3	1	3	3	1	1
1	1	2	1	8	1	1	3	3	4	2	1	1	4	4	4	1	2	1	4	1	1	4	1
1	1	2	1	8	1	1	1	1	1	1	2	2	2	2	2	1	2	1	1	2	1	2	1
1	1	2	1	8	1	2	1	1	2	2	2	2	2	2	2	2	2	2	2	1	2	4	4
1	1	2	1	8	1	2	1	2	1	2	2	1	2	1	2	4	3	1	2	1	4	4	4
1	1	2	1	8	3	3	3	1	1	2	3	2	1	2	2	2	2	2	1	2	3	2	1
1	1	2	2	8	3	1	1	3	4	1	2	1	4	2	4	1	4	2	4	2	1	4	2
1	1	2	2	8	3	1	1	3	1	3	2	3	4	2	3	1	2	3	2	4	1	4	2
1	1	2	1	8	1	3	3	1	1	3	1	1	3	1	1	1	3	1	3	1	3	3	1
1	1	2	1	8	1	3	3	1	4	1	2	4	1	1	4	1	3	1	3	2	1	2	4
1	1	2	1	8	1	3	2	4	2	3	2	3	2	2	4	3	2	1	2	3	4	1	2
1	1	2	2	8	2	2	2	1	2	1	1	1	1	2	2	1	1	1	1	2	1	1	2
1	1	2	1	8	1	1	2	2	1	1	1	2	2	2	1	1	1	1	3	1	1	1	4
1	1	2	1	8	3	2	3	3	3	3	3	1	1	1	3	1	2	1	2	3	2	2	1
1	1	2	1	8	1	1	3	2	1	1	2	4	4	4	4	1	1	1	1	4	1	1	4
1	1	2	1	8	3	2	3	3	3	3	3	1	1	1	3	1	2	1	2	1	3	3	4
1	1	2	2	8	3	1	3	1	3	3	3	1	1	4	4	3	2	1	2	1	3	3	1
1	1	2	2	8	3	1	3	1	1	3	2	1	3	2	4	3	1	3	3	1	1	1	1
1	1	2	2	8	1	1	1	1	1	1	1	2	3	1	2	1	1	1	2	1	1	1	1
1	1	2	2	8	1	1	1	1	1	1	1	2	3	3	2	2	1	1	1	1	1	1	1
1	1	2	1	8	1	1	2	1	1	1	3	4	4	1	3	2	1	1	3	1	3	3	1
1	1	2	1	8	1	2	2	1	1	1	2	2	3	3	2	2	1	2	2	3	3	2	4
1	1	2	1	8	2	3	2	1	1	3	4	2	3	1	4	2	3	2	1	4	3	2	2
1	1	2	1	8	2	1	4	1	2	4	4	3	2	3	2	3	2	3	1	1	2	2	2
1	1	2	2	8	4	1	1	1	2	1	3	3	2	1	4	3	1	2	2	2	2	2	3
1	1	2	2	8	1	3	2	3	2	1	3	2	3	2	4	2	1	2	2	2	3	4	2
1	1	2	2	8	4	1	1	1	2	1	2	1	1	1	1	1	2	2	3	1	1	1	1
1	1	2	2	8	2	2	2	3	4	4	4	1	4	1	1	1	2	1	2	1	1	1	1
1	1	2	1	8	3	2	3	4	1	2	4	4	3	4	2	2	2	2	3	2	4	2	2
1	1	2	1	8	4	3	1	1	4	4	4	1	4	3	1	2	2	2	1	4	1	1	1
1	1	2	1	8	2	1	4	3	1	1	2	2	2	1	4	1	1	2	2	1	1	1	1
1	1	2	2	8	4	4	2	4	4	4	4	4	4	4	4	4	4	4	1	1	4	4	4
1	1	2	1	8	4	2	4	4	1	4	2	1	1	1	1	2	2	2	4	1	1	1	1
1	1	2	1	8	3	4	4	2	1	4	3	1	3	2	4	3	1	1	1	1	1	2	1
1	1	2	2	8	1	4	4	1	1	2	3	4	2	4	3	1	4	1	4	4	1	1	3
1	1	2	1	8	1	4	3	4	2	3	3	1	2	2	4	1	3	1	3	3	4	3	1
1	1	2	1	8	2	3	1	2	1	2	4	1	4	1	1	1	1	1	2	2	2	1	2
1	1	2	1	8	2	4	2	2	4	4	3	1	2	2	3	4	3	1	2	2	2	3	1
1	1	2	1	8	1	1	1	1	2	2	2	4	2	2	4	1	1	2	4	2	2	3	1
1	1	2	2	8	3	3	3	4	2	4	4	1	1	1	1	1	3	4	1	4	2	4	1
1	1	2	2	8	1	1	1	1	1	1	1	1	2	2	1	1	2	1	2	1	1	1	1
1	1	2	2	8	2	3	2	1	3	1	1	3	1	3	1	2	2	1	1	1	1	3	1
1	1	2	1	8	1	3	1	2	1	2	1	1	2	3	1	2	2	1	3	1	2	2	4
1	1	2	1	8	1	2	1	1	1	1	1	1	1	1	1	2	1	1	1	1	1	1	1
1	1	2	2	8	1	1	2	1	2	1	1	2	2	1	1	1	1	1	1	2	1	1	1
1	1	2	1	7	1	1	1	1	1	1	1	1	2	3	1	1	1	1	1	2	2	2	1
1	1	2	1	7	2	2	3	1	2	2	1	1	1	1	1	1	2	3	4	4	2	3	1
1	1	2	2	7	1	1	4	4	1	1	4	1	2	2	2	1	2	4	4	1	1	1	1
1	1	2	2	7	1	3	4	1	2	2	4	2	3	2	3	2	3	4	2	1	3	4	2
1	1	2	2	7	1	2	1	3	2	4	1	2	3	3	1	1	1	4	3	4	1	1	1
1	1	2	1	7	3	1	2	1	1	2	1	1	2	3	2	1	1	2	4	1	1	3	3
1	1	2	1	7	4	3	3	1	1	3	1	2	3	1	2	1	1	3	1	1	1	3	1
1	1	2	2	7	3	3	2	1	3	4	4	2	1	1	1	1	3	2	1	3	3	2	1
1	1	2	1	7	3	3	2	3	2	2	2	2	2	2	2	2	3	2	2	4	4	3	1
1	1	2	2	7	2	4	3	2	1	1	1	1	1	1	1	4	3	1	2	4	1	4	3
1	1	2	2	7	1	1	4	4	1	1	1	1	1	1	1	1	2	3	1	1	1	1	1
1	1	2	1	7	1	1	1	1	1	1	1	1	3	3	1	1	2	2	1	1	2	1	1
1	1	2	1	7	1	1	1	1	1	2	1	1	2	2	1	1	2	2	3	1	2	1	1
1	1	2	1	7	3	1	1	4	1	2	2	3	4	1	2	1	3	1	4	2	2	4	3
1	1	2	2	7	1	1	2	1	2	2	2	2	1	2	1	1	2	1	2	3	3	3	3
1	1	2	2	7	1	1	2	1	2	3	1	3	2	3	2	1	4	4	1	4	3	4	1
1	1	2	2	7	1	4	3	3	1	2	1	2	2	4	2	4	3	3	1	2	1	1	1
1	1	2	2	7	3	3	3	3	1	3	4	1	3	3	1	4	1	1	1	3	4	4	1
1	1	2	2	7	3	3	3	3	3	3	3	1	1	1	1	3	1	1	3	3	3	3	3
1	1	2	2	7	4	1	1	2	1	1	4	1	1	1	1	1	2	1	4	2	3	1	1
1	1	2	1	7	1	2	2	4	1	2	1	1	2	2	3	1	1	1	3	4	4	4	2
1	1	2	1	7	1	1	1	2	4	4	4	1	1	1	1	1	1	3	1	2	1	4	1
1	1	2	2	7	1	2	2	1	4	3	1	2	3	4	2	3	2	1	3	2	1	2	3
1	1	2	2	7	1	1	2	4	3	2	2	1	4	2	3	2	3	2	4	2	3	1	1
1	1	2	1	7	3	4	3	2	3	3	3	2	2	3	2	1	1	2	1	1	2	1	1
1	1	2	2	7	2	1	1	1	2	2	2	1	4	1	2	2	3	1	2	2	2	3	2
1	1	2	1	7	3	4	2	3	1	2	3	1	2	1	3	1	1	2	1	3	3	2	4
1	1	2	2	7	3	2	1	1	1	1	3	4	4	3	2	2	2	2	3	3	2	3	2
1	1	2	2	7	1	2	2	2	1	2	1	2	1	1	1	3	2	2	2	1	2	1	2
1	1	2	1	7	1	1	2	1	3	1	3	1	3	1	1	1	2	3	2	4	2	2	1
1	1	2	1	7	3	1	1	1	1	2	1	3	1	1	1	1	2	3	3	1	1	3	1
1	1	2	1	7	3	3	3	3	3	1	2	1	2	1	1	2	2	3	3	3	2	3	1
1	1	2	1	7	2	3	4	1	2	1	4	4	3	4	2	1	1	2	4	2	4	1	4
1	1	2	1	7	3	2	1	1	3	2	3	4	2	1	2	1	1	1	3	1	3	2	1
1	1	2	1	7	2	3	1	3	2	3	2	4	3	3	2	4	3	1	3	4	3	3	1
1	1	2	2	7	4	2	3	2	3	2	3	2	3	2	4	3	1	2	3	3	2	3	2
1	1	2	2	7	2	1	2	1	1	2	3	3	1	2	2	1	3	2	2	1	2	2	1
1	1	2	2	7	1	1	1	1	1	4	1	3	2	4	4	1	2	2	2	3	3	3	1
1	1	2	1	7	3	1	2	2	1	1	1	1	2	1	1	2	2	1	1	2	1	1	1
1	1	2	1	7	1	2	2	2	2	2	3	2	3	2	2	1	2	3	3	1	4	2	3
1	1	2	1	7	2	3	1	1	2	2	3	1	3	3	1	3	1	3	3	3	3	2	2
1	1	2	1	7	2	1	1	3	1	1	2	4	1	1	1	3	2	4	1	1	2	1	3
1	1	2	1	7	2	3	1	2	1	1	2	3	2	3	1	3	1	2	2	2	3	3	2
1	1	2	2	7	1	4	2	4	4	1	2	2	4	2	3	1	4	3	4	2	2	4	1
1	1	2	2	7	1	2	2	2	1	2	2	1	2	2	2	3	2	2	2	2	2	1	3
1	1	2	2	7	1	4	3	1	2	1	1	4	4	3	3	1	2	1	4	4	3	4	2
1	1	2	1	7	1	3	1	1	4	2	2	4	2	4	2	1	2	2	3	3	3	1	1
1	1	2	2	7	2	1	1	1	2	3	4	2	4	4	2	1	1	1	1	1	1	1	1
1	1	2	2	7	2	1	2	1	2	2	3	2	3	4	4	1	1	2	3	3	2	2	2
1	1	2	2	7	2	3	4	2	4	2	4	1	2	3	4	4	2	1	2	2	3	3	1
1	1	2	2	7	4	4	2	4	2	2	3	2	1	4	1	1	1	4	3	3	2	1	2
1	1	2	1	7	2	1	2	1	4	4	4	1	2	3	3	3	3	2	3	4	4	4	3
1	1	2	1	7	1	1	2	3	2	1	1	3	4	1	3	1	2	4	4	1	4	1	1
1	1	2	2	7	1	4	2	1	1	4	1	4	2	1	2	4	4	4	2	1	4	1	1
1	1	2	2	7	3	3	2	3	1	3	3	1	3	3	3	3	4	3	3	2	3	2	3
1	1	2	2	7	1	1	3	1	4	4	4	3	2	4	4	2	1	4	3	2	4	4	1
1	1	2	2	7	3	1	1	1	1	1	1	1	1	1	1	1	1	1	3	3	1	1	3
1	1	2	1	7	4	1	1	2	2	4	4	4	4	4	4	1	1	1	1	3	4	4	4
1	1	2	2	7	2	3	2	2	1	3	3	1	3	3	2	1	1	2	3	2	1	2	1
1	1	2	1	7	1	1	2	2	1	1	1	1	2	2	1	1	2	3	1	4	4	4	1
1	1	2	2	7	3	3	3	3	1	3	3	1	3	3	2	1	1	1	3	4	4	3	3
1	1	2	2	7	1	1	2	1	2	1	1	1	2	2	2	1	1	1	2	2	1	2	1
1	1	2	2	7	1	1	1	1	2	1	1	1	2	2	2	1	1	1	2	2	1	1	1
1	1	2	1	7	1	1	2	1	2	1	2	1	2	1	2	2	1	1	2	1	2	2	1
1	1	2	2	7	1	2	1	2	3	2	1	4	3	2	3	1	2	3	1	2	1	4	2
1	1	2	2	7	1	2	1	2	1	3	4	1	3	2	2	4	3	2	1	1	1	3	4
1	1	2	2	7	2	2	1	2	2	2	4	1	2	3	4	1	1	2	1	1	1	2	2
1	1	2	2	7	1	2	2	1	2	1	3	3	2	3	1	3	3	1	1	1	2	3	2
1	1	2	1	7	2	1	1	1	1	2	2	4	2	4	4	3	1	1	2	3	1	1	1
1	1	2	1	7	2	2	3	1	1	2	3	1	3	1	4	1	1	1	1	4	1	4	1
1	1	2	1	7	3	4	4	3	2	2	2	4	4	4	2	1	2	1	3	4	4	2	2
1	1	2	1	7	1	2	2	3	2	3	3	4	2	4	3	3	4	2	1	1	4	4	4
1	1	2	1	7	2	1	2	2	2	4	4	2	2	2	2	4	1	2	3	2	3	2	3
1	1	2	1	7	1	3	1	4	4	4	2	2	1	3	4	2	1	1	3	1	1	3	4
1	1	2	1	7	1	2	2	3	2	4	1	2	3	2	4	1	1	2	3	3	1	3	4
1	1	2	2	7	4	1	2	3	3	4	2	2	1	3	1	2	3	3	2	2	3	4	4
1	1	2	2	7	4	3	4	4	1	4	4	1	1	2	4	2	2	1	4	1	1	3	1
1	1	2	1	7	2	3	2	3	2	3	3	1	3	2	4	2	3	3	3	4	2	3	2
1	1	2	1	7	2	3	1	1	1	1	3	2	3	4	3	2	2	3	2	1	1	1	1
1	1	2	2	7	4	4	1	1	2	1	3	1	4	2	1	2	1	1	2	1	1	4	1
1	1	2	1	7	2	3	1	2	1	3	3	1	2	4	2	3	2	2	3	2	1	3	1
1	1	2	2	7	1	1	3	1	3	4	4	1	4	1	4	1	3	4	2	4	4	4	3
1	1	2	2	7	3	3	2	1	2	4	4	2	2	2	4	2	3	1	3	2	2	3	2
1	1	2	1	7	1	1	3	2	1	2	3	4	3	2	1	1	1	1	3	3	3	2	4
1	1	2	2	7	1	3	2	3	1	2	2	1	2	4	2	4	1	4	2	2	2	1	2
1	1	2	2	7	1	1	2	1	2	1	1	1	2	4	1	2	2	2	2	2	2	2	2
1	1	2	2	7	1	4	3	2	4	4	2	1	2	3	2	1	3	3	3	3	2	1	3
1	1	2	2	7	4	1	2	1	3	3	2	3	4	2	3	3	1	3	2	4	4	3	3
1	1	2	2	7	2	3	1	1	3	2	2	1	1	4	2	3	1	3	1	2	1	3	3
1	1	2	2	7	1	1	1	1	3	2	1	1	1	4	2	2	2	2	2	3	1	3	1
1	1	2	1	7	1	1	4	1	1	2	1	2	1	2	1	1	1	1	2	3	4	1	1
1	1	2	1	7	2	1	3	2	1	2	1	1	2	4	2	1	2	2	1	4	2	4	1
1	1	2	2	7	1	3	2	1	2	4	3	1	3	1	2	3	3	4	4	4	2	2	1
1	1	2	2	7	2	1	1	1	4	2	1	2	1	1	1	1	1	3	1	1	1	1	1
1	1	2	2	7	2	1	1	3	2	2	1	1	1	2	2	1	1	1	1	2	2	2	2
1	1	2	2	7	2	1	1	3	3	2	2	1	1	2	3	1	1	1	1	2	2	2	2
1	1	2	2	7	1	3	2	1	2	3	4	1	2	3	2	3	3	4	4	4	2	3	1
1	1	2	2	7	2	1	2	1	1	1	1	4	4	4	4	1	1	1	1	2	1	1	1
1	1	2	1	7	2	3	4	1	2	2	1	3	2	2	4	2	1	1	3	3	2	4	4
1	1	2	2	7	2	2	3	4	1	2	3	3	4	1	4	2	1	2	3	2	4	3	1
1	1	2	2	7	1	1	3	1	4	1	1	1	1	1	1	1	1	1	1	1	1	4	1
1	1	2	2	7	2	1	1	1	4	2	1	4	1	3	2	1	1	2	4	3	2	1	4
1	1	2	2	7	1	1	3	1	4	1	1	1	1	1	1	1	1	1	2	1	1	4	1
1	1	2	2	7	1	1	3	3	3	1	1	3	3	1	1	1	1	1	1	1	1	3	1
1	1	2	1	7	1	1	1	1	1	1	1	1	2	3	1	1	1	1	1	1	1	1	1
1	1	2	1	7	1	2	1	2	1	2	1	3	4	2	1	4	3	1	1	1	3	2	1
1	1	2	1	7	2	1	3	1	1	1	4	1	2	4	1	1	1	1	1	4	3	4	1
1	1	2	2	7	1	2	2	3	2	1	2	3	3	4	4	4	4	3	3	2	2	4	4
1	1	2	2	7	2	1	2	1	1	4	1	1	3	2	4	3	2	3	1	2	1	4	2
1	1	2	2	7	1	3	2	4	2	3	1	4	3	2	4	2	3	2	2	1	2	1	2
1	1	2	2	7	2	3	4	1	1	2	1	1	2	3	1	1	1	2	3	2	1	1	1
1	1	2	1	7	4	1	1	4	1	1	4	1	2	2	1	1	1	4	4	1	4	3	2
1	1	2	2	7	1	1	1	1	3	3	2	2	1	2	2	1	1	1	1	1	1	1	1
1	1	2	1	7	4	1	4	4	1	3	4	1	3	2	4	4	1	1	2	4	1	1	1
1	1	2	2	7	2	1	1	1	1	2	2	2	1	2	1	2	1	2	1	2	1	2	1
1	1	2	1	7	3	1	2	3	2	1	1	2	3	2	4	1	1	3	1	1	2	3	1
1	1	2	1	7	2	1	4	1	2	2	4	3	3	1	4	4	1	2	1	1	1	4	2
1	1	2	2	7	2	1	1	1	1	1	2	1	3	2	1	2	1	2	2	3	3	1	1
1	1	2	1	7	1	3	2	1	2	3	3	1	2	2	2	1	2	3	3	2	2	3	3
1	1	2	2	7	1	2	1	1	1	1	2	1	1	3	1	2	1	2	1	2	2	3	1
1	1	2	1	7	1	1	3	1	1	2	1	1	1	1	1	4	2	1	1	1	2	3	1
3	2	1	2	15	1	1	1	1	1	1	1	3	3	3	4	3	3	2	3	3	3	3	1
3	2	1	1	15	2	4	1	3	2	2	2	3	3	3	3	3	3	1	2	2	2	2	2
3	2	1	1	15	3	4	2	1	2	2	2	3	3	3	4	1	3	2	2	4	4	4	4
3	2	1	1	15	2	4	4	2	4	4	4	4	4	4	4	4	4	4	4	4	4	4	4
3	2	1	1	15	3	4	2	3	4	4	4	4	3	4	3	4	2	2	2	4	4	4	4
3	2	1	1	15	1	2	1	1	1	1	1	4	1	1	1	1	1	1	1	2	1	2	2
3	2	1	1	15	3	3	4	4	3	4	3	3	3	4	3	2	3	3	4	3	3	3	3
3	2	1	1	15	3	3	3	3	2	3	2	3	3	3	2	3	3	3	3	4	4	4	2
3	2	1	2	15	1	4	2	1	2	4	2	4	4	4	4	1	2	2	1	1	4	4	1
3	2	1	1	15	1	3	1	1	1	1	1	2	3	3	3	1	1	1	1	2	2	2	1
3	2	1	1	15	1	1	1	1	1	1	1	2	2	2	1	1	1	1	1	2	3	2	2
3	2	1	1	15	1	1	1	1	1	1	1	2	3	3	3	1	1	1	2	3	3	3	3
3	2	1	1	15	1	3	1	1	1	1	1	3	3	3	3	1	1	1	1	3	3	3	1
3	2	1	1	15	3	4	4	1	2	1	2	3	3	3	3	1	2	3	1	4	4	4	4
3	2	1	2	15	1	1	1	1	1	1	1	2	4	4	3	1	1	1	1	3	1	1	1
3	2	1	1	15	2	3	4	2	3	3	3	2	2	2	2	3	1	2	3	3	3	3	3
3	2	1	1	15	4	4	4	4	4	4	4	3	4	4	4	4	4	4	2	4	4	4	4
3	2	1	2	15	1	1	1	1	1	1	1	4	4	4	4	1	1	1	1	4	3	4	2
3	2	1	2	15	1	1	1	1	1	1	1	2	2	2	2	1	2	1	1	2	2	1	1
3	2	1	1	15	1	1	1	1	2	4	2	2	4	1	4	1	3	3	3	1	1	3	1
3	2	1	1	15	1	1	3	1	1	1	1	4	4	4	4	1	3	1	1	4	4	4	4
3	2	1	1	15	2	3	2	1	2	1	1	4	3	3	3	3	3	3	1	3	2	2	2
3	2	1	1	15	1	1	2	2	1	1	3	1	1	1	1	2	2	2	1	2	1	2	1
3	2	1	1	15	3	4	1	1	1	1	1	1	3	2	2	1	1	1	1	3	3	3	1
3	2	1	2	15	1	1	1	2	1	1	1	1	1	1	1	2	1	1	2	1	1	1	1
3	2	1	2	15	2	1	1	1	2	1	2	4	2	2	2	2	3	2	1	2	2	2	1
3	2	1	2	15	1	2	2	1	2	3	3	2	2	3	2	2	1	3	2	2	2	2	1
3	2	1	1	15	3	4	3	3	4	4	4	4	4	4	4	3	4	4	4	2	2	2	2
3	2	1	2	15	1	1	1	1	1	1	1	1	1	1	1	1	1	1	1	4	1	3	1
3	2	1	1	15	3	4	3	3	3	2	4	1	3	3	2	3	2	4	2	4	4	4	4
3	2	1	1	15	1	4	4	1	1	4	4	1	1	2	2	3	2	2	1	4	3	4	2
3	2	1	1	15	2	2	3	1	2	2	2	3	3	3	2	2	2	3	2	4	4	4	3
3	2	1	1	15	2	3	3	2	3	3	2	2	2	3	3	3	3	3	3	3	3	3	3
3	2	1	1	15	3	4	4	2	2	2	2	2	2	2	2	2	3	2	2	2	2	2	2
3	2	1	1	15	1	2	1	1	3	2	2	2	3	3	3	2	2	2	2	4	1	4	3
3	2	1	2	15	2	3	4	2	4	3	2	1	1	4	2	1	2	1	1	3	3	4	1
3	2	1	1	15	3	3	3	3	4	4	4	4	4	4	4	3	3	3	3	4	4	4	4
3	2	1	1	15	2	3	2	1	3	2	1	2	2	2	2	1	1	1	1	2	2	2	2
2	2	1	2	11	1	1	1	1	1	1	1	2	4	3	1	2	1	1	3	2	1	1	1
2	2	1	2	11	1	3	2	1	1	3	2	4	1	2	3	3	3	3	3	1	1	1	1
2	2	1	2	11	3	3	1	1	1	1	3	1	1	1	1	3	1	1	1	1	1	1	1
2	2	1	2	11	2	3	3	3	2	3	3	2	3	3	2	2	1	1	2	2	1	2	1
2	2	1	1	11	1	1	1	1	4	2	3	3	3	3	3	1	1	1	1	4	1	4	1
2	2	1	1	11	1	1	1	1	4	2	3	4	3	3	3	2	2	1	1	4	1	4	1
2	2	1	1	11	3	3	3	1	1	1	1	1	1	1	2	1	1	1	3	3	3	3	3
2	2	1	1	11	1	1	1	1	1	1	1	3	3	3	2	1	2	1	1	2	3	3	3
2	2	1	1	11	2	4	2	1	1	3	1	4	4	4	4	2	2	2	2	3	3	3	1
2	2	1	1	11	1	1	1	3	2	2	1	4	4	4	4	2	1	1	1	4	3	3	3
2	2	1	1	11	2	1	3	2	1	2	4	4	4	1	1	3	1	1	1	1	1	1	1
2	2	1	1	11	3	1	3	1	3	3	1	3	3	3	3	1	1	2	3	4	4	4	4
2	2	1	1	11	1	1	1	1	1	1	1	1	2	1	1	2	1	2	3	1	1	2	1
2	2	1	1	11	2	2	1	1	1	1	3	2	3	3	3	3	2	2	3	4	4	4	4
2	2	1	2	11	3	1	3	2	1	2	1	1	1	1	1	2	1	1	1	2	3	2	1
2	2	1	2	11	4	3	1	1	4	1	1	1	1	1	1	1	1	1	1	1	1	1	1
2	2	1	2	10	1	2	3	1	4	1	1	4	4	4	4	1	4	4	1	1	4	4	4
2	2	1	2	10	1	2	1	1	2	2	4	1	1	1	1	1	4	2	2	2	1	1	1
2	2	1	2	10	1	2	1	1	2	2	4	1	1	1	1	1	4	2	2	2	2	1	1
2	2	1	2	10	2	1	4	1	1	1	3	4	3	2	1	4	1	4	1	3	2	3	1
2	2	1	2	10	1	4	2	1	2	4	2	4	3	4	4	2	3	4	1	1	2	4	2
2	2	1	1	10	1	2	3	1	1	1	2	2	1	2	1	2	1	1	1	2	2	1	1
2	2	1	1	10	2	2	1	1	1	1	1	2	2	2	2	2	1	1	1	2	2	3	1
2	2	1	2	10	2	3	3	3	3	2	3	2	3	4	1	2	4	2	1	2	4	3	2
2	2	1	2	10	2	2	1	1	3	2	2	1	3	2	3	3	1	1	1	2	1	2	3
2	2	1	1	10	2	2	1	1	2	2	1	2	3	4	1	3	1	1	1	1	2	1	1
2	2	1	1	10	2	2	2	2	2	2	2	1	2	1	1	2	1	1	1	3	3	3	3
2	2	1	1	10	1	2	2	1	4	4	4	2	3	2	3	1	1	1	1	3	3	3	1
2	2	1	1	10	1	1	1	1	1	1	1	2	2	2	2	2	3	1	2	4	2	3	1
2	2	1	1	10	1	3	3	1	4	4	4	2	4	4	4	1	1	1	1	3	2	2	2
2	2	1	1	10	1	1	1	1	1	1	1	4	4	3	1	4	1	1	1	1	1	1	1
2	2	1	1	10	1	1	1	1	1	1	1	1	3	3	3	1	1	1	2	2	2	4	2
2	2	1	1	10	1	1	1	1	1	1	1	1	2	2	2	1	1	1	2	2	2	4	2
2	2	1	1	10	1	1	2	1	1	1	1	1	2	2	1	1	1	1	2	2	2	4	2
2	2	1	1	10	1	3	2	2	1	2	2	4	4	3	2	3	2	2	1	2	3	4	3
2	2	1	1	10	1	1	1	1	1	1	1	2	2	2	3	2	3	2	2	3	3	2	2
2	2	1	1	10	1	1	1	1	1	1	1	2	2	2	1	1	1	1	1	1	1	1	1
2	2	1	1	10	1	1	1	1	1	1	1	3	2	2	2	2	2	1	1	2	2	2	1
2	2	1	1	10	1	1	1	1	2	2	2	4	2	1	1	2	2	1	1	2	2	2	1
2	2	1	2	10	3	2	1	1	1	1	1	3	4	4	2	1	1	1	2	2	2	1	1
2	2	1	2	10	2	1	1	1	1	1	1	2	2	1	1	4	2	1	4	3	1	2	1
2	2	1	2	10	1	2	1	3	3	2	2	2	3	3	4	3	3	3	3	3	3	3	3
2	2	1	2	10	4	2	3	1	1	2	2	1	2	1	2	1	2	1	1	1	1	1	1
2	2	1	1	10	2	1	2	1	1	3	1	3	1	3	1	3	1	2	1	2	3	2	2
2	2	1	2	10	3	4	1	2	3	4	2	1	2	3	4	3	2	2	4	2	4	1	2
2	2	1	1	10	3	3	3	2	1	1	1	2	2	1	1	3	2	3	2	2	3	3	2
2	2	1	1	10	1	1	1	1	1	1	1	1	2	2	1	1	2	1	1	3	2	2	1
2	2	1	1	10	1	2	2	2	3	3	3	3	3	3	3	3	3	1	4	2	2	2	2
2	2	1	1	12	1	1	1	2	2	1	2	1	1	1	1	1	1	1	2	2	1	1	1
2	2	1	1	12	1	1	1	1	1	1	1	3	3	3	1	2	2	1	3	1	3	3	1
2	2	1	2	12	1	2	1	2	2	2	1	1	2	2	2	1	1	1	1	1	1	1	1
2	2	1	1	12	3	3	3	1	3	3	2	2	3	1	2	2	1	2	1	4	4	4	3
2	2	1	1	12	2	1	2	2	4	4	3	3	3	3	3	3	3	3	3	2	3	3	3
2	2	1	1	12	4	4	4	3	3	4	3	4	3	4	3	3	3	3	4	4	4	4	4
2	2	1	1	12	1	1	1	1	1	1	1	4	4	4	4	2	3	2	1	2	4	3	3
2	2	1	2	12	1	1	1	1	1	1	1	3	3	2	1	1	4	1	2	4	2	4	1
2	2	1	1	12	3	3	1	3	1	1	2	3	3	3	3	2	2	2	1	3	3	3	2
2	2	1	1	12	1	2	3	1	1	2	2	2	2	2	2	2	2	3	3	2	2	3	2
2	2	1	1	12	1	1	1	1	1	1	1	2	2	3	1	1	1	1	1	3	1	2	1
2	2	1	1	12	1	1	2	1	1	1	1	1	1	1	1	1	1	1	1	3	3	4	1
2	2	1	1	12	3	2	4	1	1	1	3	2	2	1	1	1	1	1	1	3	3	2	3
2	2	1	1	12	1	1	1	1	1	1	2	1	1	1	1	1	1	1	1	1	1	1	1
2	2	1	1	12	1	1	1	2	1	1	1	1	1	1	1	2	2	1	1	1	1	1	1
2	2	1	2	12	2	1	4	2	2	2	2	2	2	2	2	1	3	1	2	2	2	2	2
2	2	1	1	12	2	3	4	3	1	1	1	3	3	4	1	4	1	2	1	3	1	2	4
2	2	1	1	12	2	2	4	3	2	1	3	2	4	2	4	3	3	4	4	4	4	4	3
2	2	1	1	12	1	1	1	1	1	1	1	3	3	4	4	1	3	1	1	4	4	4	3
2	2	1	1	12	1	4	1	1	3	1	3	2	3	3	2	2	1	1	1	1	1	2	1
2	2	1	2	12	1	2	4	1	2	2	2	3	3	3	3	1	1	2	1	1	2	2	1
2	2	1	2	12	1	2	4	1	1	2	2	3	4	3	3	1	1	2	1	1	2	2	1
2	2	1	1	12	2	1	1	1	1	3	2	2	2	1	2	2	3	3	2	3	3	2	1
2	2	1	1	12	2	2	4	1	1	1	1	1	2	3	1	3	4	2	1	2	1	2	1
2	2	1	1	12	2	2	1	1	1	1	1	1	2	2	2	3	2	1	1	2	1	2	1
2	2	1	1	12	2	2	2	1	1	1	2	3	3	3	1	1	1	2	1	2	3	3	3
2	2	1	1	12	2	3	2	1	2	2	2	4	4	4	1	2	3	4	2	4	4	4	2
2	2	1	1	12	1	2	1	1	2	4	1	3	4	4	2	4	3	3	2	1	4	4	4
2	2	1	1	12	1	1	3	3	4	3	4	1	3	1	1	3	1	3	1	4	4	4	4
2	2	1	1	12	1	1	1	1	1	1	1	1	4	3	2	2	2	2	1	3	3	3	2
2	2	1	1	12	1	1	1	1	1	1	1	1	2	3	1	1	1	1	1	2	2	2	1
2	2	1	2	12	2	4	4	2	3	3	1	1	3	3	3	1	1	1	2	2	1	2	1
2	2	1	1	12	2	3	2	1	3	3	1	2	2	2	3	3	3	2	1	4	4	3	2
2	2	1	1	12	1	1	2	1	1	1	1	4	4	4	4	2	4	3	1	4	4	4	2
2	2	1	1	12	2	3	4	4	4	2	2	3	4	2	1	4	4	4	4	2	4	3	4
2	2	1	2	12	4	2	1	1	2	1	1	1	3	1	2	2	2	2	1	3	2	2	2
2	2	1	1	12	3	2	1	1	1	1	1	1	3	3	1	1	1	1	1	3	3	2	1
2	2	1	1	12	2	1	1	1	1	1	1	1	3	3	1	1	1	2	1	3	3	2	1
2	2	1	1	12	3	3	2	2	4	2	4	2	3	3	2	1	2	4	2	4	4	2	4
2	2	1	2	12	1	1	1	1	1	1	1	2	2	2	1	1	1	1	1	1	1	1	1
2	2	1	2	12	1	2	1	1	2	2	3	3	3	3	3	2	1	1	2	4	4	4	4
2	2	1	1	12	1	2	2	1	1	1	1	2	3	3	2	2	2	3	2	4	3	4	2
2	2	1	1	12	2	1	1	1	3	3	2	3	3	3	2	1	1	2	2	2	3	3	1
2	2	1	1	12	2	1	2	1	1	1	1	3	3	3	3	3	3	3	3	4	4	4	1
2	2	1	1	12	3	1	3	1	1	1	2	2	1	3	2	3	2	1	1	1	2	3	1
2	2	1	1	12	1	1	1	1	4	1	4	4	4	4	4	1	1	1	1	4	4	4	4
2	2	1	2	12	1	2	2	1	1	1	1	1	3	3	3	1	2	2	1	3	3	3	1
2	2	1	1	12	1	3	3	1	1	1	2	3	2	3	2	1	2	1	1	1	3	4	1
2	2	1	1	12	2	1	3	1	3	3	3	3	3	2	2	1	1	2	1	3	2	3	1
2	2	1	1	12	2	1	3	1	3	2	2	1	4	4	1	3	3	1	1	4	3	4	3
2	2	1	2	12	4	4	4	1	4	1	1	1	4	1	3	1	1	1	1	4	1	4	1
2	2	1	1	12	1	2	4	1	1	1	1	2	4	2	1	1	1	1	1	2	3	4	3
2	2	1	2	12	1	2	1	1	4	4	3	1	2	2	1	1	1	1	1	4	3	4	1
2	2	1	2	12	2	3	4	3	1	2	2	3	3	3	3	1	3	1	1	4	3	2	1
2	2	1	2	12	3	4	4	3	4	3	4	3	3	3	1	2	4	1	1	1	3	2	1
2	2	1	2	12	1	1	1	1	1	2	1	1	1	1	1	1	1	1	1	1	1	1	1
2	2	1	1	12	1	3	2	1	2	2	1	1	1	1	2	1	1	1	2	3	2	4	1
2	2	1	2	12	1	2	3	2	2	3	3	2	3	1	2	1	2	2	1	4	4	3	2
2	2	1	2	12	3	3	3	1	2	2	3	3	3	3	2	2	2	2	2	3	2	2	1
2	2	1	1	12	3	3	3	3	4	2	3	4	4	4	3	2	1	1	2	3	3	4	4
2	2	1	1	12	1	2	2	1	2	1	1	1	1	2	1	1	3	3	3	3	3	3	4
2	2	1	1	12	1	2	2	1	1	1	1	2	2	2	2	1	3	1	1	2	2	3	2
2	2	1	1	12	1	2	3	1	2	1	3	2	4	4	3	1	4	2	3	3	3	4	1
2	2	1	1	12	2	2	1	3	2	3	3	2	3	3	2	1	2	1	2	1	2	2	2
2	2	1	1	12	1	1	1	1	1	1	1	1	1	2	1	1	1	1	2	2	2	2	2
2	2	1	1	12	1	1	1	1	1	1	1	1	1	2	1	1	1	1	1	2	1	2	2
2	2	1	1	12	1	1	1	1	1	1	1	1	1	2	1	1	1	1	1	2	1	2	2
2	2	1	1	12	2	3	3	1	1	2	2	1	1	1	1	1	1	2	1	4	2	4	2
2	2	1	1	12	1	2	1	1	2	1	1	2	3	2	2	1	2	1	4	4	2	2	1
2	2	1	2	12	1	1	1	1	1	3	1	1	2	3	1	1	1	1	2	2	1	3	1
2	2	1	2	12	1	1	1	1	1	1	1	1	1	1	1	1	1	1	3	2	2	2	1
2	2	1	2	12	1	2	2	1	2	1	4	3	2	3	1	2	3	3	2	3	3	4	2
2	2	1	1	12	1	1	2	1	1	1	2	3	3	3	2	2	2	1	1	4	2	4	2
2	2	1	2	12	1	1	1	1	2	1	1	1	3	3	3	1	1	1	1	3	3	3	1
2	2	1	2	12	4	4	4	2	4	2	1	4	4	3	2	1	2	1	2	3	1	2	1
2	2	1	1	12	1	4	4	4	1	1	1	1	4	1	1	1	1	1	2	4	1	1	2
2	2	1	1	12	1	4	2	1	1	1	1	1	4	4	1	1	1	1	4	4	4	2	2
2	2	1	1	12	2	2	1	3	1	1	1	2	3	3	3	2	2	3	2	2	3	3	3
2	2	1	2	12	4	3	4	4	2	4	1	1	3	4	4	1	1	1	1	4	1	4	1
2	2	1	1	12	3	3	3	3	4	3	4	2	2	3	2	2	3	3	3	4	4	4	3
2	2	1	2	12	4	2	4	4	4	2	2	4	4	4	4	2	4	4	4	4	2	4	4
2	2	1	1	12	1	2	1	1	1	1	1	1	1	1	1	1	1	1	1	2	2	2	2
2	2	1	1	12	3	3	3	1	3	3	2	1	2	1	1	2	3	3	2	2	2	3	1
2	2	1	2	12	3	4	1	1	2	1	1	3	1	1	1	1	1	1	1	4	1	4	4
2	2	1	2	12	2	2	1	3	1	1	3	3	3	3	3	1	1	1	1	3	3	3	3
2	2	1	2	12	3	1	4	2	2	4	4	2	2	1	1	2	2	1	1	3	2	4	1
2	2	1	2	12	2	2	2	2	2	1	1	2	4	4	2	1	1	1	2	1	1	2	2
2	2	1	2	12	1	2	2	3	1	1	3	3	4	4	4	1	1	1	1	3	4	3	3
2	2	1	1	12	1	2	1	1	1	1	1	2	4	2	2	2	3	1	2	2	3	3	3
2	2	1	1	12	1	2	1	1	1	1	2	1	3	2	2	2	3	1	2	2	3	3	3
2	2	1	1	12	1	2	3	3	2	1	1	1	2	1	1	1	3	1	2	4	2	4	3
2	2	1	2	12	1	2	1	3	4	1	3	4	1	1	3	1	4	1	2	4	2	4	1
2	2	1	1	12	1	2	3	1	3	2	2	3	2	1	1	2	2	3	2	2	3	3	1
2	2	1	1	12	1	1	1	1	1	1	1	1	1	1	1	1	1	1	2	1	4	2	4
2	2	1	1	12	1	1	3	1	3	3	1	3	3	3	1	2	3	1	1	3	3	3	2
2	2	1	1	12	1	1	1	2	1	1	2	3	3	3	3	3	3	2	1	4	4	4	4
2	2	1	1	12	1	1	1	1	1	1	2	2	2	3	3	1	2	1	2	2	2	1	1
2	2	1	2	12	4	4	4	4	1	1	1	1	1	1	1	4	4	4	4	4	4	4	4
2	2	1	2	12	3	3	3	3	4	1	1	3	3	3	3	3	3	3	1	4	1	3	1
2	2	1	2	12	1	1	1	1	1	3	4	1	3	4	1	1	1	2	1	4	4	3	2
2	2	1	1	12	1	1	1	1	1	1	1	4	4	4	3	1	1	1	1	4	4	4	1
2	2	1	1	12	1	2	2	1	2	2	2	2	2	2	1	3	3	2	1	4	3	4	2
2	2	1	1	12	2	2	3	4	2	1	3	2	2	2	2	4	3	1	1	2	2	2	1
2	2	1	1	12	2	1	4	3	3	4	4	4	4	4	4	3	3	4	3	4	3	4	4
2	2	1	1	12	4	4	2	2	4	4	4	2	4	4	1	2	2	3	1	4	4	4	4
2	2	1	1	12	2	1	1	2	1	3	1	1	3	3	3	3	1	3	2	4	2	3	3
2	2	1	2	12	1	2	1	1	1	1	1	1	1	1	1	2	1	1	1	2	2	2	1
2	2	1	1	12	1	2	1	1	2	1	1	3	3	3	2	2	2	1	1	3	2	3	3
2	2	1	1	11	2	1	3	1	1	1	1	4	4	4	2	2	2	2	1	4	3	4	3
2	2	1	1	11	2	1	2	1	1	1	1	4	4	4	2	2	2	2	1	4	3	4	3
2	2	1	2	11	1	3	3	2	2	2	2	3	3	3	2	1	1	1	1	1	2	3	1
2	2	1	2	11	1	1	1	1	1	1	1	3	3	4	4	1	1	2	1	3	1	1	1
2	2	1	2	11	1	3	1	1	2	3	2	1	3	3	3	2	2	2	1	4	2	3	1
2	2	1	2	11	1	1	1	1	1	1	1	3	3	4	4	1	1	2	1	3	1	1	1
2	2	1	1	11	4	4	2	1	2	2	1	2	3	2	2	4	3	2	1	4	4	4	4
2	2	1	1	11	1	2	2	1	2	1	2	1	3	3	2	2	2	2	2	1	2	1	1
2	2	1	1	11	1	2	2	1	3	2	4	1	3	4	2	1	3	1	2	2	3	4	2
2	2	1	1	11	1	1	2	2	3	3	2	2	2	2	3	1	1	1	1	3	3	3	2
2	2	1	1	11	4	2	2	1	3	1	3	1	4	4	4	3	3	2	2	2	4	4	2
2	2	1	1	11	2	3	4	2	4	1	4	1	1	2	3	3	3	3	1	2	4	3	3
2	2	1	1	11	1	3	1	1	1	2	4	1	3	3	2	3	2	2	1	3	3	2	1
2	2	1	2	11	2	2	2	1	2	1	2	1	2	2	2	2	2	2	2	3	2	2	2
2	2	1	1	11	3	3	3	3	4	2	3	4	4	4	4	2	1	1	3	4	4	4	4
2	2	1	2	11	1	3	3	1	3	3	3	3	2	3	1	1	1	1	1	1	1	1	1
2	2	1	2	11	1	3	3	2	1	1	1	4	4	4	4	1	1	1	1	1	1	1	1
2	2	1	1	11	3	3	3	1	3	3	3	1	3	3	3	1	3	3	3	1	3	3	1
2	2	1	2	12	4	1	4	1	1	1	1	1	3	4	1	4	1	1	4	1	1	1	3
2	2	1	2	12	2	2	1	3	2	1	2	2	3	3	4	3	2	2	1	2	2	4	1
2	2	1	1	12	1	1	1	1	1	1	1	3	3	2	2	1	2	1	1	2	1	1	1
2	2	1	2	12	2	1	2	4	4	1	1	1	1	1	1	4	4	4	4	1	1	1	1
2	2	1	1	12	1	1	2	1	2	1	2	3	3	4	4	1	1	1	1	3	2	4	3
2	2	1	1	12	1	1	1	1	1	1	1	3	3	3	3	1	1	1	1	1	3	4	3
2	2	1	1	10	3	3	4	4	2	3	4	2	3	3	3	2	2	2	3	4	3	3	2
2	2	1	2	10	1	1	1	1	1	1	1	1	2	1	1	1	1	1	1	1	1	1	1
2	2	1	1	10	1	2	1	1	1	1	1	1	2	2	1	1	3	2	1	4	1	3	1
2	2	1	1	10	2	1	2	1	2	2	2	3	4	2	4	2	2	2	1	4	4	4	4
2	2	1	1	10	1	4	1	1	1	1	1	1	2	2	1	1	1	2	3	1	1	1	1
2	2	1	1	10	1	2	1	1	2	2	2	1	1	1	1	2	2	2	2	2	1	2	2
2	2	1	1	10	4	4	4	4	3	3	4	3	4	4	4	4	4	4	4	4	4	4	4
2	2	1	1	10	1	1	2	2	3	1	4	1	1	1	1	3	1	2	2	2	1	2	2
2	2	1	2	10	4	1	2	3	3	4	4	4	2	2	2	4	1	2	2	3	1	4	4
2	2	1	1	10	1	2	1	1	1	1	2	2	3	3	4	2	2	1	1	3	3	4	1
2	2	1	1	10	2	1	1	1	1	2	1	1	2	2	1	2	1	3	1	1	4	4	1
2	2	1	2	10	4	3	3	2	1	1	1	1	1	1	1	3	2	2	2	2	2	1	2
2	2	1	2	10	3	3	1	1	3	3	2	3	3	2	3	1	1	1	1	3	3	3	3
2	2	1	1	10	2	4	1	1	2	1	2	4	4	4	2	2	4	4	4	4	4	4	1
2	2	1	1	10	1	1	1	4	4	4	1	4	4	3	1	1	1	1	3	4	4	4	4
2	2	1	1	10	2	2	4	2	4	2	4	2	1	1	1	2	2	4	4	1	1	2	1
2	2	1	1	10	2	2	3	3	1	1	3	4	4	2	3	3	2	2	3	2	2	3	1
2	2	1	1	12	1	2	2	1	2	2	2	3	3	4	2	1	1	1	1	1	2	2	1
2	2	1	1	12	1	2	1	1	1	1	2	2	2	2	2	1	1	1	1	2	2	2	1
2	2	1	1	12	3	3	2	3	1	2	3	3	1	1	1	1	1	1	1	1	2	2	1
2	2	1	1	12	3	3	3	2	2	2	2	2	3	3	2	3	3	3	3	1	2	2	1
2	2	1	2	12	4	2	2	2	3	2	3	3	2	2	3	3	1	2	2	3	1	1	1
2	2	1	2	12	4	2	2	2	2	2	4	1	2	1	1	3	1	2	2	3	1	1	1
2	2	1	1	12	2	2	4	1	1	1	4	1	1	1	1	2	1	2	4	3	2	4	1
2	2	1	2	12	1	1	2	2	1	1	2	3	3	3	3	3	2	2	2	3	2	2	1
2	2	1	2	12	4	4	4	4	4	4	4	3	2	2	3	4	4	2	2	4	4	4	2
2	2	1	2	12	4	2	2	1	1	1	3	2	2	3	3	1	1	1	1	2	3	4	3
2	2	1	1	12	1	1	2	1	1	1	1	1	1	1	1	1	2	1	1	3	2	2	1
2	2	1	1	12	1	2	2	1	1	1	1	3	3	3	1	3	3	3	3	2	3	3	1
2	2	1	1	12	1	2	2	1	4	2	2	1	3	3	3	2	2	2	2	4	3	2	2
2	2	1	2	12	1	1	1	1	2	1	2	2	1	1	1	1	1	2	1	1	1	1	1
2	2	1	2	12	3	2	4	1	3	2	1	4	2	3	1	4	4	3	1	4	3	1	3
2	2	1	1	12	1	2	2	1	3	3	2	2	2	1	1	1	1	1	1	3	2	2	1
2	2	1	1	12	1	3	3	4	4	2	2	1	2	2	4	1	2	3	1	1	2	1	4
2	2	1	1	12	2	4	2	4	1	1	3	2	4	3	2	1	1	2	2	1	1	4	2
2	2	1	1	12	1	1	2	1	1	1	1	1	2	3	2	1	1	1	1	2	2	2	1
2	2	1	1	12	1	1	2	1	2	3	3	2	3	3	2	2	3	1	4	3	3	3	2
2	2	1	1	12	1	4	4	1	2	2	2	1	2	2	2	1	4	1	1	1	3	3	3
2	2	1	2	12	3	3	3	2	2	2	2	2	3	3	1	3	3	3	3	1	2	2	1
2	2	1	1	12	3	4	2	1	2	2	3	2	2	3	2	1	2	1	1	2	1	2	1
2	2	1	1	12	1	1	1	1	1	1	1	1	1	1	1	4	2	1	1	1	1	1	1
2	2	1	1	12	1	2	3	3	2	2	2	1	1	1	1	2	2	1	3	2	1	2	1
2	2	1	2	12	1	1	1	1	3	3	2	1	1	1	1	1	1	1	1	3	3	3	1
2	2	1	1	12	1	1	1	1	1	1	1	1	1	1	1	2	3	2	2	2	2	4	1
2	2	1	1	12	1	4	4	1	2	1	1	1	1	1	1	4	3	1	1	4	1	4	1
2	2	1	1	12	1	1	1	1	1	1	1	1	1	1	1	3	3	1	2	4	4	4	1
2	2	1	1	12	1	4	4	1	1	1	1	1	1	1	1	3	3	1	1	3	2	3	1
2	2	1	1	12	4	4	4	4	1	1	2	1	1	1	1	4	4	4	2	3	4	1	1
2	2	1	2	10	4	4	4	4	2	1	3	3	2	1	2	4	3	2	1	2	2	2	2
2	2	1	2	10	1	2	2	4	2	1	4	4	3	3	4	1	1	2	3	2	2	1	1
2	2	1	2	10	2	2	3	3	2	2	1	2	1	1	1	2	2	2	3	2	2	1	3
2	2	1	2	10	1	2	2	2	2	3	1	2	3	2	4	2	2	1	3	1	4	4	4
2	2	1	1	10	2	3	2	3	2	1	2	4	2	2	3	2	2	3	2	1	2	4	3
2	2	1	1	10	3	4	3	3	2	2	4	1	4	4	4	4	3	3	1	3	2	1	2
2	2	1	2	10	2	1	3	2	1	3	1	4	4	4	4	1	1	3	3	3	3	3	3
2	2	1	2	10	1	1	1	1	2	4	3	2	1	2	3	1	1	1	1	2	3	1	1
2	2	1	2	10	2	2	2	2	1	3	2	2	2	3	2	2	1	2	1	1	2	1	2
2	2	1	2	12	1	1	1	1	1	1	1	1	1	1	1	1	2	1	1	1	1	1	1
2	2	1	1	12	2	2	2	2	2	2	2	1	1	1	1	3	2	3	4	2	2	2	2
2	2	1	1	12	2	1	2	2	1	2	4	3	3	3	3	2	2	2	2	2	4	2	3
2	2	1	1	12	2	3	1	3	1	2	2	3	3	3	3	2	3	1	4	2	4	2	2
2	2	1	1	12	1	4	4	4	3	3	4	1	4	4	4	3	4	4	4	3	4	3	4
2	2	1	1	12	1	1	1	1	1	1	1	1	1	1	1	2	2	2	2	2	2	2	2
2	2	1	1	12	3	1	2	1	1	1	1	3	4	4	4	1	2	1	1	1	1	1	1
2	2	1	1	12	2	3	2	3	4	3	4	1	2	3	1	1	3	2	4	2	3	1	4
2	2	1	1	12	2	2	4	4	3	3	3	4	4	4	4	2	3	2	2	4	4	4	3
2	2	1	1	12	3	3	4	1	2	3	3	3	3	3	4	2	3	1	1	4	4	4	4
2	2	1	1	12	1	3	1	2	1	3	2	3	3	3	3	1	1	3	2	3	3	3	1
2	2	1	1	12	1	2	1	1	2	2	2	2	3	3	2	3	2	2	1	2	2	3	2
2	2	1	1	12	3	1	1	1	2	3	2	2	3	3	4	3	3	3	3	2	2	1	1
2	2	1	1	12	3	4	3	1	3	3	4	1	4	3	1	4	4	4	3	1	4	4	4
2	2	1	1	12	1	2	1	1	1	2	2	3	1	2	3	1	1	1	1	2	1	2	2
2	2	1	2	12	4	4	4	4	2	3	2	2	4	4	4	4	4	4	4	1	1	1	1
2	2	1	1	12	1	3	1	1	3	3	3	3	3	3	3	2	1	1	1	3	3	3	1
2	2	1	2	12	2	3	2	1	1	1	1	1	1	1	1	1	1	1	1	3	2	1	1
2	2	1	2	12	1	1	1	2	3	2	1	2	4	4	3	1	1	1	1	1	1	1	1
2	2	1	2	12	4	4	4	4	4	4	4	1	1	1	1	4	4	4	2	4	4	4	4
2	2	1	2	12	3	3	3	3	2	2	1	2	3	1	1	2	1	2	2	2	2	2	4
2	2	1	1	11	3	1	2	2	2	2	3	3	2	2	2	3	3	2	3	2	3	3	3
2	2	1	1	11	3	1	2	2	2	2	3	3	2	2	2	3	3	2	3	2	3	3	3
2	2	1	1	11	1	1	3	2	1	1	1	1	2	2	2	1	1	2	2	2	1	1	1
2	2	1	1	11	1	1	3	2	1	2	2	3	2	2	1	1	1	1	1	4	4	3	2
2	2	1	2	11	4	2	4	4	4	4	4	1	1	1	1	1	2	1	1	1	1	1	1
2	2	1	1	11	4	1	4	1	1	1	1	1	1	2	1	2	1	1	3	1	1	1	1
2	2	1	1	11	2	1	2	2	2	2	2	2	2	2	2	2	2	2	2	4	4	4	4
2	2	1	1	11	1	3	2	1	1	1	1	1	3	3	2	2	4	3	3	3	3	3	1
2	2	1	2	11	3	3	3	1	3	3	3	3	3	3	3	3	3	3	3	3	3	3	1
2	2	1	1	11	1	1	1	1	2	1	1	2	2	1	1	1	1	1	2	3	3	2	1
2	2	1	1	11	3	4	4	3	1	2	3	1	3	1	2	1	1	1	2	2	1	2	1
2	2	1	1	11	2	1	2	3	3	2	2	3	1	3	2	2	4	2	3	2	3	3	2
2	2	1	2	11	2	1	1	2	3	2	1	1	2	1	3	3	2	1	4	1	1	3	3
2	2	1	2	11	2	4	4	3	3	2	1	3	2	4	1	3	2	1	3	4	2	3	1
2	2	1	2	11	1	1	1	1	1	1	1	1	1	1	1	2	2	1	2	4	4	4	1
2	2	1	2	11	4	1	2	1	1	1	1	1	1	1	1	1	2	1	1	1	2	1	1
2	2	1	2	9	1	1	2	1	1	2	1	1	2	1	2	1	2	3	2	3	1	2	1
2	2	1	2	9	3	2	2	1	1	2	4	2	2	2	3	1	1	2	3	4	4	2	1
2	2	1	2	9	1	4	4	4	1	1	4	4	4	4	1	1	3	4	1	4	1	4	1
2	2	1	2	9	3	3	1	2	4	2	2	1	4	1	3	2	4	1	3	1	3	4	2
2	2	1	2	9	3	3	3	2	3	2	2	3	2	3	2	1	1	1	3	1	1	1	1
2	2	1	2	9	2	4	3	2	3	2	3	3	2	4	2	2	3	3	2	2	3	1	3
2	2	1	2	9	3	3	3	3	3	3	3	2	2	4	3	2	2	3	2	3	2	2	3
2	2	1	2	9	3	3	3	1	1	1	3	2	3	2	4	1	1	1	1	3	3	1	3
2	2	1	2	9	4	3	3	3	2	3	3	2	3	2	4	2	3	3	3	2	4	3	3
2	2	1	2	11	3	4	4	3	2	2	2	2	2	2	2	1	1	1	1	2	2	2	2
2	2	1	2	10	4	4	4	4	4	4	4	4	4	4	4	4	3	3	3	3	3	4	3
2	2	1	2	10	3	2	2	3	4	4	4	1	1	4	3	3	3	2	3	3	3	2	4
2	2	1	2	10	1	1	2	2	2	2	1	1	2	2	4	2	3	2	1	2	2	3	1
2	2	1	2	10	1	1	1	1	1	2	3	2	2	2	2	1	1	2	4	4	1	1	1
2	2	1	2	10	3	2	3	1	3	2	2	1	1	1	1	1	1	1	1	2	1	1	1
2	2	1	1	10	2	2	1	1	3	2	1	2	1	2	4	2	1	1	2	3	4	1	3
2	2	1	2	10	3	2	3	1	3	2	2	1	1	1	1	1	1	1	1	2	1	1	1
2	2	1	1	10	3	3	2	3	3	4	3	2	3	2	4	1	3	1	1	1	3	3	1
2	2	1	2	10	1	2	1	1	1	1	1	1	1	1	1	1	1	1	1	1	1	1	1
2	2	1	2	10	2	1	1	3	1	2	1	1	2	3	2	2	3	2	1	1	1	3	4
2	2	1	2	10	2	2	3	1	1	1	2	1	1	1	1	1	3	3	3	2	1	1	1
2	2	1	2	10	2	2	2	2	2	2	2	2	1	2	2	3	2	2	2	2	1	1	1
2	2	1	2	10	2	2	3	3	1	1	1	2	2	2	3	2	4	2	3	3	2	3	1
2	2	1	2	9	2	2	3	3	2	1	1	2	1	2	1	2	2	2	1	1	2	2	2
2	2	1	2	9	3	2	2	1	4	2	3	1	1	3	2	2	1	2	1	2	2	4	1
2	2	1	2	9	3	3	3	2	3	2	2	3	3	3	2	2	2	1	3	2	3	2	3
2	2	1	2	9	2	3	2	1	2	2	2	2	2	2	2	2	2	2	2	1	2	1	2
2	2	1	2	9	2	1	3	2	2	2	1	2	3	3	3	2	1	1	1	2	2	3	1
2	2	1	2	9	2	1	1	1	1	2	4	1	1	1	4	2	1	1	1	4	4	4	4
2	2	1	2	9	2	1	1	1	1	2	4	1	1	1	4	2	1	1	1	4	4	4	4
2	2	1	2	9	2	1	2	3	2	1	2	2	1	1	2	3	1	1	1	2	1	2	2
2	2	1	2	9	1	1	1	1	1	1	3	1	1	3	1	3	1	1	1	3	1	3	3
2	2	1	2	9	2	3	1	2	2	3	4	1	1	1	1	2	3	2	2	1	1	1	1
2	2	1	2	9	1	1	2	2	1	1	1	2	3	4	2	4	3	3	3	1	3	2	1
2	2	1	2	9	2	1	2	4	4	4	4	1	4	4	1	4	1	1	4	4	4	4	3
2	2	1	2	9	1	3	1	3	3	1	1	4	4	4	4	3	1	1	2	1	3	1	3
2	2	1	2	10	1	1	1	1	2	3	2	1	2	1	2	3	1	3	3	1	1	1	3
2	2	1	2	9	2	3	4	2	2	3	2	3	3	3	3	1	1	1	1	4	4	4	4
2	2	1	2	12	1	1	1	1	1	1	1	1	1	3	1	1	1	1	1	1	1	1	1
2	2	1	2	9	4	1	2	2	3	4	1	3	1	2	4	4	3	2	1	2	3	4	3
2	2	1	2	10	2	2	3	2	1	1	1	3	1	4	3	3	2	2	3	2	3	2	2
2	2	1	2	12	1	1	1	1	4	2	1	2	4	1	4	1	1	1	1	2	1	2	1
2	2	1	2	9	4	3	4	4	1	1	1	2	2	1	2	1	1	1	1	1	1	1	1
2	2	1	2	12	1	1	1	1	1	1	1	2	2	1	2	1	1	1	1	4	3	4	3
2	2	1	2	9	4	2	2	2	2	1	2	2	1	3	4	1	1	1	1	1	1	1	1
2	2	1	2	10	2	1	1	2	4	4	4	2	4	4	4	3	2	3	3	2	3	3	3
2	2	1	2	9	1	1	1	1	1	1	1	4	2	3	1	2	2	2	2	4	2	2	1
2	2	1	2	10	1	1	2	1	2	2	2	1	1	2	2	1	1	1	1	1	1	1	1
2	2	1	2	9	2	4	2	1	1	1	1	1	1	1	1	1	1	2	1	2	2	4	1
2	2	1	2	9	2	2	1	2	1	2	1	1	2	1	2	3	2	1	1	3	2	2	3
2	2	1	2	10	4	4	2	1	4	4	2	3	3	3	3	1	1	1	1	1	2	1	1
2	2	1	2	11	3	3	3	3	3	3	3	3	3	3	3	3	1	1	3	1	1	3	3
2	2	1	2	11	1	1	2	1	1	2	1	2	2	2	4	1	2	4	2	4	4	2	4
2	2	1	2	11	4	4	4	4	1	1	1	1	2	2	3	3	4	1	3	4	4	3	2
2	2	1	2	12	2	1	1	1	1	1	1	1	1	1	1	1	1	1	1	2	1	2	1
2	2	1	2	11	1	1	1	1	1	1	1	4	3	4	4	2	1	1	1	2	3	3	1
2	2	1	2	11	4	4	1	4	1	4	4	1	1	4	1	1	1	1	1	4	4	1	4
2	2	1	2	11	2	4	2	1	1	2	1	2	4	1	3	4	1	3	4	2	4	2	2
2	2	1	2	11	3	2	2	1	4	2	3	1	2	2	3	3	3	3	2	2	4	1	1
2	2	1	2	12	2	4	1	1	4	2	3	1	2	1	1	1	1	1	1	4	3	4	3
2	2	1	2	11	3	2	1	2	2	3	1	3	4	1	3	2	1	2	3	1	3	4	4
2	2	1	2	9	1	1	1	1	1	2	1	2	2	2	1	1	1	1	1	1	1	2	1
2	2	1	2	9	3	1	1	1	1	1	1	1	1	3	1	1	1	1	1	3	3	3	3
2	2	1	2	9	1	1	1	1	1	2	1	1	1	1	1	1	2	1	1	1	1	1	1
2	2	1	1	9	3	2	1	1	1	3	4	1	1	2	2	2	2	2	1	2	2	3	1
2	2	1	2	9	3	2	2	3	2	3	3	2	1	2	3	2	3	2	2	1	1	4	1
2	2	1	2	9	3	2	1	1	3	1	3	4	1	3	1	1	1	2	4	1	3	3	2
2	2	1	1	9	2	2	2	2	2	2	1	1	1	2	3	3	3	2	1	1	1	2	3
2	2	1	2	9	2	1	1	2	1	1	1	1	1	1	1	4	1	1	2	3	1	1	4
2	2	1	2	9	1	2	1	2	2	2	4	3	2	1	3	1	2	3	2	3	4	2	4
2	2	1	2	9	2	1	1	1	3	1	1	2	1	2	1	2	1	1	1	1	1	1	1
2	2	1	2	9	2	3	2	1	2	1	3	3	3	3	3	1	1	1	1	3	3	1	1
2	2	1	2	11	4	4	3	4	4	4	4	3	4	4	3	3	4	4	4	4	4	4	4
2	2	1	2	10	2	2	2	2	1	1	2	2	2	1	3	1	2	1	2	1	1	1	1
2	2	1	1	10	2	3	3	1	1	1	1	3	3	3	3	1	1	1	2	3	1	3	1
2	2	1	1	10	2	3	3	1	1	1	1	3	3	3	3	1	1	1	1	3	1	3	1
2	2	1	2	10	2	2	2	2	2	2	1	2	2	2	2	1	1	1	2	2	2	2	2
2	2	1	2	9	1	2	1	1	2	2	2	2	2	2	1	2	2	1	1	1	1	1	1
2	2	1	2	9	3	2	3	1	1	2	1	1	1	1	1	1	1	2	1	3	4	2	1
2	2	1	2	12	1	1	1	1	1	2	1	1	4	4	1	1	1	1	1	2	1	1	1
2	2	1	2	12	1	1	1	1	1	1	1	1	4	4	1	1	1	1	1	3	3	2	1
2	2	1	2	12	3	1	2	1	1	1	1	3	3	2	2	1	2	4	2	3	2	2	2
2	2	1	2	12	1	1	1	1	1	1	1	1	1	1	1	2	1	1	2	2	2	2	1
2	2	1	2	9	3	1	3	3	1	3	1	1	1	1	1	2	1	1	2	1	1	1	1
2	2	1	2	9	2	1	3	3	4	2	2	3	3	2	3	1	1	1	1	1	1	2	1
2	2	1	2	9	3	3	4	2	3	4	4	3	4	4	2	3	3	4	3	4	4	4	1
2	2	1	2	9	1	2	1	1	1	1	1	1	1	1	1	1	1	1	2	1	1	1	1
2	2	1	2	9	1	1	1	1	4	4	1	4	2	3	1	1	1	2	4	1	4	4	1
2	2	1	2	9	2	1	2	4	4	3	3	1	3	1	2	1	1	1	4	2	1	4	1
2	2	1	2	9	2	2	1	3	1	4	3	1	2	1	4	3	2	4	2	1	2	4	2
2	2	1	1	9	2	1	4	1	2	3	4	1	4	4	4	3	3	3	1	4	4	4	3
2	2	1	2	9	3	4	2	1	3	3	2	2	4	2	3	1	1	2	1	2	2	3	4
2	2	1	2	9	1	1	2	1	4	4	4	1	1	1	1	1	1	1	1	4	1	2	1
2	2	1	2	9	1	1	2	3	4	4	4	1	1	1	1	1	1	1	1	1	4	2	1
2	2	1	2	9	2	1	3	1	2	1	1	4	4	3	2	2	1	4	2	4	4	2	3
2	2	1	2	9	4	2	3	3	1	2	2	1	2	1	2	1	1	1	2	4	2	1	1
2	2	1	2	9	2	1	3	1	1	1	1	1	3	3	1	1	1	1	1	3	3	3	1
2	2	1	2	9	3	3	4	3	2	2	2	2	2	1	2	2	2	1	3	2	2	2	2
2	2	1	2	9	3	3	3	1	1	3	3	3	3	3	1	3	2	1	1	3	2	3	1
2	2	1	2	9	1	2	4	2	3	2	4	1	4	4	4	1	2	2	3	4	3	3	2
2	2	1	2	9	2	2	1	1	2	2	1	2	3	3	1	2	1	3	1	2	1	1	3
2	2	1	2	9	1	1	2	1	2	4	2	3	1	1	2	2	1	1	1	1	3	3	4
2	2	1	2	9	2	1	3	1	1	1	1	1	1	1	1	1	2	1	2	3	1	1	1
2	2	1	2	10	2	1	4	1	3	4	3	3	3	3	1	2	3	2	1	1	2	1	2
2	2	1	2	10	4	2	1	2	2	2	2	4	4	4	4	1	2	3	1	4	4	4	3
2	2	1	2	9	3	3	2	2	2	2	2	4	4	4	4	1	1	1	1	4	4	4	4
2	2	1	2	10	1	4	1	1	2	2	1	2	4	4	4	1	1	1	1	3	3	4	1
2	2	1	2	10	1	2	2	1	2	1	3	2	3	2	4	2	3	2	1	2	2	1	2
2	2	1	2	10	3	4	2	3	2	3	4	3	2	2	4	1	2	3	3	3	4	4	3
2	2	1	2	10	2	1	1	1	1	1	1	1	2	3	3	1	2	1	1	3	1	2	1
2	2	1	2	10	4	2	4	2	1	1	3	1	3	3	1	1	1	1	1	3	3	3	1
2	2	1	2	10	4	4	4	4	1	1	1	3	3	3	4	1	1	1	1	4	1	4	1
2	2	1	2	10	4	4	4	1	2	2	3	4	4	4	4	1	1	1	1	4	4	4	2
2	2	1	2	10	2	1	2	1	1	2	2	1	2	2	3	1	2	1	2	3	2	3	1
2	2	1	2	10	2	4	4	2	2	1	2	4	2	4	1	2	2	2	2	2	4	2	4
2	2	1	2	10	2	4	4	3	3	4	3	3	4	3	3	2	3	2	1	4	3	4	2
2	2	1	2	10	4	4	4	2	2	2	1	1	2	2	2	1	1	1	1	3	2	4	1
2	2	1	2	10	2	3	3	2	1	1	2	1	2	2	2	1	1	1	1	3	1	2	1
2	2	1	2	11	3	3	3	2	3	2	2	4	4	3	3	2	2	3	2	3	3	2	2
2	2	1	2	10	1	3	3	2	1	3	4	1	2	1	3	1	1	1	1	4	2	3	1
2	2	1	2	10	3	2	1	1	1	4	2	1	2	2	2	4	2	2	1	2	2	4	3
2	2	1	2	10	1	1	1	1	1	1	2	1	1	1	2	1	3	3	1	1	1	3	1
2	2	1	2	10	1	2	4	4	3	1	3	4	4	3	2	4	4	2	4	4	2	4	4
2	2	1	2	10	3	1	2	4	2	4	3	1	2	2	4	2	3	4	4	1	2	3	4
2	2	1	2	10	1	1	1	1	2	1	3	3	1	2	4	2	2	3	1	1	2	3	1
2	2	1	2	10	1	1	1	2	2	2	2	4	1	1	2	3	2	1	3	4	3	2	2
2	2	1	2	10	1	1	1	1	1	2	1	3	3	2	1	1	3	1	1	1	1	4	3
2	2	1	2	10	1	1	1	2	1	1	1	1	2	1	1	1	1	1	2	2	1	1	1
2	2	1	2	10	2	2	2	2	4	2	2	2	3	2	2	2	2	3	3	4	4	2	2
2	2	1	2	10	2	1	1	2	1	4	1	1	2	2	1	1	4	1	1	4	1	1	4
2	2	1	2	9	2	1	2	1	1	1	2	2	2	2	2	3	3	2	2	3	2	3	1
2	2	1	2	9	2	2	2	3	1	1	1	1	1	1	1	2	2	3	2	4	4	4	1
2	2	1	2	12	1	1	1	1	1	4	1	4	4	4	4	1	1	1	1	4	3	4	2
2	2	1	2	9	2	1	1	3	3	3	3	1	1	1	3	3	2	2	4	1	2	2	3
2	2	1	2	12	4	4	4	2	4	2	4	4	4	4	4	4	3	1	1	2	1	4	1
2	2	1	2	12	1	3	2	1	2	1	4	1	1	1	4	1	1	1	2	3	3	1	1
2	2	1	2	12	2	2	4	1	2	2	3	2	1	2	3	2	2	2	1	4	1	3	1
2	2	1	2	12	1	1	4	1	4	4	4	4	3	2	2	1	1	1	1	1	1	1	1
2	2	1	2	12	2	1	4	1	2	1	1	1	2	2	2	1	2	1	2	2	2	3	3
2	2	1	2	12	1	2	4	2	2	2	2	2	4	4	1	3	2	1	1	4	4	4	3
2	2	1	2	12	1	4	4	1	4	3	2	1	2	2	2	2	3	2	2	3	2	3	3
2	2	1	2	12	3	3	4	4	4	2	4	3	3	4	3	4	3	3	1	2	3	3	3
2	2	1	2	12	2	1	4	1	2	2	2	1	1	2	1	1	1	1	2	2	2	3	1
2	2	1	2	12	2	2	2	1	2	1	1	1	2	1	1	1	2	1	1	2	1	2	1
2	2	1	2	12	1	1	1	2	1	4	4	1	3	3	1	1	1	1	1	3	2	3	1
2	2	1	2	11	4	2	1	3	1	1	3	4	3	2	1	3	1	3	1	3	1	1	1
2	2	1	2	12	1	1	1	1	1	2	1	1	1	3	3	1	1	2	1	1	2	2	1
2	2	1	2	12	1	1	3	1	3	2	1	2	1	3	2	2	1	1	2	4	2	4	2
2	2	1	2	12	1	1	3	1	1	2	2	4	3	2	2	2	1	3	4	2	4	4	2
2	2	1	2	12	1	1	1	1	2	2	2	1	2	3	2	2	3	2	3	4	4	4	1
2	2	1	2	12	3	3	1	1	3	3	4	3	4	4	4	1	1	1	1	3	1	4	1
2	2	1	2	10	1	1	1	1	1	1	1	1	1	1	1	2	2	1	1	3	1	1	1
2	2	1	2	10	1	1	2	3	4	1	1	1	4	3	2	4	1	1	1	3	1	3	1
2	2	1	2	10	2	3	1	1	2	1	2	1	1	2	2	1	2	1	2	4	3	3	2
2	2	1	2	10	2	2	1	1	1	4	4	1	4	2	1	1	2	1	1	1	4	1	4
2	2	1	2	10	1	1	2	1	1	1	4	2	2	2	3	3	3	2	2	3	3	3	3
2	2	1	2	10	2	1	2	3	2	2	2	4	4	2	1	1	1	3	1	3	2	2	4
2	2	1	2	10	2	1	3	2	2	3	3	2	2	3	1	4	2	1	4	2	1	2	2
2	2	1	2	10	1	1	1	1	1	1	1	1	1	1	1	1	1	1	1	1	3	1	1
2	2	1	2	10	4	4	4	2	2	3	3	1	2	3	3	4	3	2	1	3	2	1	2
2	2	1	2	10	3	3	4	1	1	3	2	1	1	1	2	1	1	2	2	4	2	4	3
2	2	1	2	12	1	4	4	2	1	2	1	4	4	4	4	1	4	4	4	1	3	3	3
2	2	1	2	12	1	3	1	2	1	3	3	3	3	2	1	4	3	3	1	3	1	1	1
2	2	1	2	12	3	3	2	1	1	2	1	2	2	2	2	2	1	2	1	1	1	3	1
2	2	1	2	10	1	1	1	1	1	2	1	1	2	1	4	1	1	1	1	2	1	3	4
2	2	1	2	10	2	1	3	1	1	1	1	1	1	1	1	1	2	1	1	2	1	1	1
2	2	1	2	10	1	1	1	1	4	2	2	1	4	2	1	1	1	1	1	2	2	1	4
2	2	1	2	9	4	2	3	3	4	4	4	2	3	3	2	4	3	3	4	4	3	4	1
2	2	1	2	9	1	1	1	1	1	1	1	1	1	1	1	2	1	1	1	2	1	1	1
2	2	1	2	9	1	1	1	1	3	1	3	3	3	1	1	1	3	3	3	3	3	3	3
2	2	1	2	9	2	2	1	1	1	2	2	4	4	1	1	1	3	3	2	2	2	1	1
2	2	1	2	9	3	4	2	3	1	4	4	4	4	4	4	1	1	1	2	4	2	3	4
2	2	1	2	9	1	1	3	1	2	1	2	1	1	1	1	1	1	1	1	2	1	1	1
2	2	1	2	9	1	1	3	2	1	3	1	1	1	1	1	1	2	1	1	3	1	2	1
2	2	1	2	9	4	1	4	2	2	2	1	4	1	2	1	1	1	1	1	4	2	1	1
2	2	1	2	9	1	1	1	1	1	1	1	4	4	4	1	1	1	1	2	3	3	3	1
2	2	1	2	9	2	1	2	2	1	1	1	1	2	1	1	3	4	3	2	3	1	1	1
2	2	1	2	9	2	4	2	2	4	3	3	2	4	3	2	2	2	4	2	3	3	2	4
2	2	1	2	9	1	4	4	4	4	4	4	1	1	4	1	1	4	4	4	2	2	1	4
3	1	1	1	15	3	3	3	3	3	3	3	3	3	3	3	2	3	3	3	3	3	3	3
3	1	1	1	15	2	4	4	1	3	3	4	1	2	3	3	1	2	1	1	2	3	3	2
3	1	1	1	15	1	1	1	1	1	2	3	2	2	1	2	1	2	2	1	3	3	3	1
3	1	1	1	14	1	2	2	1	1	2	2	4	4	4	4	2	3	2	2	4	4	4	4
3	1	1	1	15	3	3	3	3	3	3	3	3	4	3	3	3	4	4	3	4	4	4	3
3	1	1	1	14	2	2	3	1	2	2	4	2	4	3	1	2	2	2	1	2	3	4	4
3	1	1	2	16	1	3	2	1	3	3	2	2	4	3	3	3	3	3	2	4	3	4	3
3	1	1	1	15	1	3	3	3	1	3	3	3	3	3	3	2	3	3	3	3	4	3	3
3	1	1	1	14	2	4	1	1	1	1	1	2	3	3	3	1	1	1	1	1	1	1	1
3	1	1	2	14	2	4	4	3	4	4	4	1	1	1	3	2	3	2	3	3	1	1	1
3	1	1	1	15	3	1	3	1	1	1	1	1	1	1	1	1	1	2	1	2	2	4	3
3	1	1	2	15	2	2	3	1	1	2	1	2	2	2	2	1	1	1	1	2	2	2	1
3	1	1	1	15	2	3	3	3	2	2	2	2	2	2	2	2	2	1	3	2	3	3	1
3	1	1	1	15	2	4	2	1	3	3	3	1	4	1	1	4	4	3	1	2	2	2	1
3	1	1	2	17	4	4	4	4	4	4	4	4	4	4	4	4	4	4	4	4	4	4	4
3	1	1	2	15	2	2	1	1	1	1	1	2	2	2	2	1	1	1	1	2	1	2	1
3	1	1	1	15	3	4	1	1	2	2	2	3	4	4	4	1	2	2	1	2	2	4	1
3	1	1	1	14	1	2	3	1	2	1	1	1	1	2	1	3	1	1	1	3	3	3	1
3	1	1	2	17	2	3	4	3	3	3	2	1	3	2	2	3	4	3	3	3	4	4	2
3	1	1	1	14	4	3	2	3	3	4	3	1	2	3	4	1	2	3	3	2	2	1	1
3	1	1	2	14	3	4	3	1	4	4	4	4	4	4	4	1	1	1	1	4	4	4	4
3	1	1	1	14	3	3	3	1	3	3	4	4	4	4	4	3	3	3	3	3	3	3	3
3	1	1	1	14	3	3	3	3	3	3	3	3	3	3	3	3	3	3	2	3	3	3	2
3	1	1	2	14	2	4	4	2	1	3	2	2	1	3	4	3	2	3	1	2	2	3	4
3	1	1	1	14	1	2	1	1	1	1	1	2	2	1	2	1	2	1	1	2	2	1	1
3	1	1	1	14	3	2	4	3	2	3	3	2	4	4	4	4	4	3	3	4	3	3	2
3	1	1	1	14	2	2	3	1	1	1	2	2	3	3	3	2	3	3	2	4	1	4	1
3	1	1	1	14	2	3	3	2	3	3	3	3	3	3	3	2	3	2	2	3	3	3	3
3	1	1	2	14	2	3	3	2	2	2	2	2	2	2	2	1	1	1	1	4	2	4	2
3	1	1	1	16	1	2	1	1	2	2	2	2	2	2	1	2	2	2	2	2	2	3	1
3	1	1	1	16	2	2	1	1	2	2	2	2	2	2	2	2	2	2	2	3	1	3	1
3	1	1	2	15	1	2	1	1	1	1	1	1	2	2	2	1	2	1	1	2	1	1	1
3	1	1	2	15	3	3	3	1	3	3	3	1	3	3	3	3	3	4	1	3	2	3	1
3	1	1	1	17	1	2	2	1	1	2	1	1	2	2	1	2	2	1	1	2	2	3	2
3	1	1	1	14	1	3	1	1	1	1	1	1	1	1	4	1	2	1	1	1	1	1	1
3	1	1	1	14	2	3	3	3	2	3	3	2	3	2	3	3	3	3	3	3	3	3	2
3	1	1	1	15	3	3	3	1	2	1	1	2	2	2	2	1	2	2	1	2	2	2	1
3	1	1	1	16	1	4	2	2	3	3	4	4	4	4	4	3	2	2	3	4	4	4	2
3	2	1	1	16	2	4	3	2	3	2	3	3	4	3	3	2	2	2	2	3	3	3	1
3	2	1	1	15	2	2	4	2	1	4	1	4	4	4	4	1	2	1	1	2	2	2	4
3	2	1	1	17	1	3	1	1	2	2	2	4	3	3	2	1	2	2	2	4	4	4	4
3	2	1	1	15	3	2	2	2	3	3	2	4	4	4	3	1	2	3	2	4	4	3	3
3	2	1	1	14	1	2	1	1	3	2	1	2	2	2	2	2	2	2	1	2	2	2	1
3	2	1	1	16	3	4	3	2	3	3	2	1	1	3	1	2	3	2	2	1	1	1	2
3	2	1	1	14	3	4	2	2	2	2	2	1	1	2	1	1	2	2	2	3	3	4	3
3	2	1	1	14	1	2	2	1	1	1	1	1	1	1	1	1	1	1	1	1	1	1	1
3	2	1	1	17	2	1	1	1	3	1	2	4	4	4	4	3	2	4	1	4	4	4	2
3	2	1	1	14	1	2	3	2	1	1	2	3	3	3	2	1	3	1	1	4	3	4	2
3	2	1	1	14	1	2	3	2	3	3	3	1	1	1	1	1	2	1	1	2	2	2	1
3	2	1	1	17	1	4	1	1	4	4	4	1	3	1	3	2	3	1	1	2	3	2	4
3	2	1	2	15	1	1	1	1	1	1	1	2	1	2	3	2	1	1	1	1	1	1	1
3	2	1	1	15	2	2	3	2	1	1	1	2	3	3	3	1	2	2	1	3	3	2	2
3	2	1	1	17	2	4	2	2	2	2	3	3	3	3	2	2	3	1	3	3	3	4	3
3	2	1	1	16	3	3	3	3	1	1	4	3	3	2	4	2	2	3	2	2	3	2	3
3	2	1	2	17	2	3	2	1	2	2	3	3	3	3	3	2	2	3	2	3	3	3	3
3	2	1	1	15	1	3	1	1	2	2	2	3	3	3	3	1	1	1	1	1	2	2	1
3	2	1	1	15	4	4	4	4	4	4	4	1	4	4	4	4	4	4	3	4	4	4	4
3	2	1	1	15	2	4	1	1	3	3	3	3	3	3	2	1	3	4	2	2	2	3	3
3	2	1	1	17	1	1	1	1	1	1	1	1	1	1	1	1	2	1	1	3	2	2	1
3	2	1	1	16	1	4	2	1	1	1	1	1	1	1	1	1	2	1	1	4	4	4	2
3	2	1	2	13	1	4	4	2	2	2	2	3	3	3	3	4	4	4	2	2	3	3	1
3	2	1	1	17	1	4	1	1	1	1	1	1	1	1	1	1	1	1	1	1	1	1	1
3	2	1	1	16	2	2	1	1	2	4	2	2	2	2	2	3	3	3	2	4	4	3	4
3	2	1	1	16	1	3	3	1	1	1	2	1	1	1	1	1	2	3	1	4	4	4	3
3	2	1	1	15	2	3	4	1	3	3	3	4	4	4	4	3	4	3	2	2	2	4	4
3	2	1	1	15	3	4	4	2	4	4	4	4	3	4	2	2	3	3	2	4	4	4	2
3	2	1	1	17	1	2	2	1	1	1	1	1	2	1	1	1	2	2	2	4	3	4	1
3	2	1	1	15	2	2	3	3	2	2	2	2	2	2	2	2	2	2	1	2	2	2	1
3	2	1	1	15	1	1	1	1	1	1	1	1	3	3	1	1	2	2	2	2	2	2	1
3	2	1	1	17	2	2	2	2	1	2	3	1	2	2	2	2	3	3	2	1	1	1	1
3	2	1	1	17	1	3	2	2	2	2	1	2	2	1	2	1	3	2	2	2	2	2	2
3	2	1	1	17	2	2	2	2	2	2	2	2	2	2	2	2	2	1	1	1	2	2	2
3	2	1	1	17	1	2	1	1	1	1	1	2	2	2	2	1	1	1	1	3	3	3	1
3	2	1	1	17	1	2	2	1	2	2	2	2	2	3	2	1	4	1	2	4	1	1	4
3	2	1	1	15	1	3	2	2	2	3	4	2	3	3	1	1	2	2	3	4	4	4	3
3	2	1	1	17	1	2	2	1	2	1	1	3	3	3	2	1	2	2	1	3	2	3	1
3	2	1	1	17	1	3	1	1	1	1	1	1	1	1	1	2	1	1	2	1	1	1	1
3	2	1	1	17	1	2	1	1	1	1	1	2	2	2	1	3	3	2	3	2	2	2	1
3	2	1	1	17	2	4	4	3	3	3	3	3	3	3	3	2	3	3	2	2	2	3	1
3	2	1	1	17	3	3	3	3	2	2	2	1	2	2	2	1	1	1	1	1	3	3	3
3	2	1	2	17	1	3	1	1	2	2	2	2	2	3	3	1	1	2	1	3	3	3	2
3	2	1	1	17	1	4	1	1	1	2	2	2	3	3	2	2	2	2	1	2	3	2	3
3	2	1	1	17	1	2	2	2	1	1	1	1	1	1	1	1	1	1	1	1	1	1	1
3	2	1	1	14	2	4	3	2	4	4	4	4	4	4	4	4	3	3	3	4	4	4	3
3	2	1	1	15	1	1	1	1	1	1	1	1	1	1	1	1	3	3	1	1	3	1	1
3	2	1	1	15	3	3	3	2	2	2	3	1	3	3	2	2	2	1	2	3	3	3	3
3	2	1	1	16	3	4	3	1	1	1	1	1	2	2	1	2	1	2	3	1	1	1	1
3	2	1	1	17	2	2	2	1	2	2	2	2	2	2	2	1	2	2	1	3	3	3	1
3	2	1	1	15	3	3	3	1	2	3	4	3	2	4	3	1	3	2	1	4	3	1	4
3	2	1	1	14	1	3	1	1	2	2	2	2	2	2	2	2	2	2	1	2	2	2	1
3	2	1	1	15	1	2	2	2	2	2	2	2	2	2	2	2	2	2	2	2	2	2	2
3	2	1	1	16	2	2	3	3	1	3	2	3	2	2	2	2	3	2	2	2	2	3	1
3	2	1	1	17	1	1	1	1	1	1	1	1	1	1	1	1	1	1	1	1	1	1	1
3	2	1	1	17	1	1	1	1	1	1	1	3	2	2	2	1	1	1	1	3	2	4	1
3	2	1	1	15	3	4	4	2	3	3	3	2	3	2	2	2	2	3	2	3	4	4	3
3	2	1	1	17	1	1	1	1	1	1	1	1	1	1	1	1	1	1	1	1	1	1	1
3	2	1	2	16	1	1	1	1	1	1	1	1	2	3	3	1	1	1	1	3	2	3	1
3	2	1	1	16	1	2	2	2	2	2	1	1	3	3	1	2	2	1	1	4	2	3	1
3	2	1	1	15	3	4	2	1	4	4	3	1	4	4	1	4	4	4	2	2	2	2	1
3	2	1	1	17	1	3	1	1	1	1	1	1	1	1	1	1	1	2	1	1	1	1	1
3	2	1	1	16	1	4	3	1	2	3	3	1	2	2	3	1	2	1	1	4	4	4	3
3	2	1	1	16	1	3	1	1	1	3	1	2	3	3	3	1	1	3	2	3	3	3	3
3	2	1	1	16	2	3	3	1	2	3	1	2	2	1	1	2	2	2	2	4	3	2	2
3	2	1	1	15	1	3	1	1	2	1	1	4	4	4	4	1	1	1	1	4	3	2	2
3	2	1	1	17	2	3	3	2	3	2	2	2	2	2	3	2	3	3	3	3	4	3	3
3	2	1	1	15	1	1	1	1	1	1	1	1	1	1	1	1	1	1	1	1	1	1	1
3	2	1	1	14	1	1	1	1	1	1	1	1	1	1	1	2	3	1	1	2	2	2	1
3	2	1	1	16	1	2	2	4	4	4	2	2	1	3	1	2	1	4	1	4	4	2	2
3	2	1	1	17	2	3	2	1	3	3	3	3	3	4	4	2	2	2	2	4	4	4	3
3	2	1	1	17	1	4	2	1	3	3	2	2	4	3	1	2	2	1	1	1	3	2	2
3	2	1	1	14	1	1	3	1	1	1	1	3	1	1	1	1	3	1	1	1	1	1	1
3	2	1	1	14	1	2	3	1	1	2	1	1	2	2	1	2	1	2	1	3	3	3	2
3	2	1	1	14	2	1	1	1	1	1	1	1	1	1	1	1	1	1	1	1	1	1	1
3	2	1	1	14	2	4	2	1	1	1	1	1	1	1	1	2	2	2	1	2	2	2	2
3	2	1	1	16	2	1	1	1	3	3	2	3	1	3	3	2	3	3	3	3	4	3	2
3	2	1	1	14	1	1	1	1	1	1	1	1	2	2	1	1	3	2	1	2	1	1	1
3	2	1	1	17	1	2	1	1	3	3	3	3	3	2	2	3	2	2	2	3	3	3	3
3	2	1	1	14	2	3	1	1	4	3	4	1	2	2	1	1	4	4	2	4	4	3	4
3	2	1	1	14	1	2	3	1	1	1	1	1	4	4	1	2	1	2	1	4	2	4	1
3	2	1	1	16	3	3	1	1	3	2	2	2	3	2	2	1	2	2	1	3	3	3	1
3	2	1	1	14	3	3	3	1	1	1	1	1	1	1	1	2	2	2	2	1	2	2	1
3	2	1	1	17	1	1	1	1	1	1	1	3	4	2	2	1	1	1	2	4	3	3	1
3	2	1	1	15	1	2	4	1	1	3	2	4	4	4	1	1	3	1	1	4	4	4	3
3	2	1	1	14	2	3	3	2	4	2	2	1	2	3	2	3	4	3	1	2	2	3	2
3	2	1	1	14	2	4	2	2	3	2	2	3	3	3	3	3	3	3	1	4	3	3	3
3	2	1	1	14	1	1	1	1	1	1	1	3	3	2	1	2	3	1	1	1	4	4	2
3	2	1	2	16	2	3	3	4	3	4	3	2	3	3	3	3	3	4	3	4	3	4	3
3	2	1	1	14	2	1	1	1	1	1	1	1	1	1	1	1	2	1	1	1	1	1	1
3	2	1	1	15	2	2	2	2	3	2	3	2	1	1	1	4	3	3	3	1	4	2	1
3	2	1	1	14	2	4	2	1	3	3	2	3	3	3	3	2	2	2	1	3	3	3	2
3	2	1	1	14	1	2	1	1	2	1	1	1	2	2	2	1	1	1	1	2	1	2	1
3	2	1	1	14	2	2	3	2	2	2	2	1	3	3	2	3	3	3	2	3	3	3	3
3	2	1	1	17	2	3	1	2	2	1	1	1	2	2	2	2	1	1	2	2	1	1	2
3	2	1	1	15	2	3	3	1	2	2	1	1	1	2	1	2	2	2	2	1	2	2	2
3	2	1	1	16	1	3	1	1	3	1	3	4	3	4	2	1	4	3	3	4	4	4	4
3	2	1	1	15	1	1	1	1	1	1	1	1	1	1	1	1	1	1	1	1	1	1	1
3	2	1	1	17	1	2	1	1	2	3	1	3	4	3	3	1	1	1	1	3	2	3	2
3	2	1	1	14	4	4	1	1	2	2	1	3	3	3	3	1	1	1	1	1	1	3	1
3	2	1	1	15	2	3	2	2	3	2	3	2	2	2	2	2	3	3	3	3	3	3	3
3	2	1	1	14	2	2	2	3	3	3	3	2	3	3	3	4	4	2	2	2	4	2	2
3	2	1	1	15	3	2	3	3	2	2	3	3	4	3	2	3	3	2	3	3	2	2	3
3	2	1	1	17	1	3	2	1	1	1	1	2	2	1	1	1	1	1	1	2	2	2	1
3	2	1	1	15	3	3	3	2	2	2	2	2	2	3	2	3	3	3	3	3	4	4	3
3	2	1	1	14	2	2	1	1	1	1	1	2	1	2	1	1	3	3	1	1	2	2	1
3	2	1	1	17	1	1	1	1	1	1	1	1	1	2	1	3	3	2	2	2	2	2	1
3	2	1	1	14	1	3	3	1	1	3	3	3	3	3	2	3	3	3	3	3	1	2	1
3	2	1	1	14	2	3	3	2	2	2	1	2	2	2	1	2	2	3	3	3	3	3	3
3	2	1	1	14	3	4	4	3	1	1	4	3	2	2	2	2	1	1	1	4	3	3	2
3	2	1	1	15	1	3	3	1	2	2	3	3	4	4	4	1	2	2	3	4	2	1	2
3	2	1	1	16	1	4	2	1	3	3	1	4	3	2	1	3	3	1	3	3	3	3	3
3	2	1	1	14	2	3	2	2	2	2	2	2	2	2	2	2	2	3	3	3	2	3	1
3	2	1	1	17	1	4	4	1	2	2	2	1	3	2	1	1	3	2	1	4	3	4	3
3	2	1	1	17	1	3	1	1	2	2	1	3	3	3	3	1	3	3	2	3	3	3	2
3	2	1	1	15	2	4	2	1	1	2	1	2	3	2	2	1	1	1	1	3	2	3	2
3	2	1	1	14	3	4	2	1	3	3	2	2	3	3	3	2	3	2	1	4	3	4	3
3	2	1	1	14	2	4	1	1	3	3	2	1	2	3	3	1	2	1	1	2	3	2	1
3	2	1	1	14	1	1	3	2	2	3	2	1	3	4	1	2	2	2	2	1	2	1	1
3	2	1	1	15	2	2	2	2	2	2	2	2	2	2	2	2	2	2	2	2	2	2	2
3	2	1	1	17	1	1	1	1	1	1	1	2	2	2	2	1	1	1	1	3	3	3	3
3	2	1	1	14	3	3	3	3	4	4	2	3	3	2	2	3	1	1	1	2	2	2	1
3	2	1	1	14	1	3	1	1	3	4	4	4	4	4	4	1	2	1	1	4	4	4	4
3	2	1	1	14	2	1	1	1	1	1	1	1	3	2	1	1	1	2	1	3	3	4	2
3	2	1	1	14	2	4	4	3	3	3	4	1	3	4	4	4	4	4	4	4	4	4	4
3	2	1	1	17	1	4	3	1	4	4	4	4	4	4	3	2	2	2	2	2	2	2	3
3	2	1	1	17	2	2	3	3	2	2	3	3	3	3	1	1	2	3	2	1	3	3	3
3	2	1	1	15	1	2	2	1	2	3	2	2	3	3	3	2	3	2	2	1	2	2	2
3	2	1	1	15	1	2	1	1	1	1	1	1	1	1	1	1	1	1	1	1	1	2	2
3	2	1	1	14	1	1	1	1	2	2	2	2	2	2	3	3	2	1	1	2	1	1	1
3	2	1	1	14	2	2	2	2	2	2	2	2	2	2	2	2	2	2	2	2	2	2	2
3	2	1	1	17	1	2	1	1	2	2	2	3	2	2	2	2	2	3	2	2	3	3	3
3	2	1	1	14	2	3	3	3	3	3	3	3	3	3	3	3	3	3	3	3	3	3	3
3	2	1	2	17	1	3	2	2	3	4	3	3	3	3	3	3	3	3	2	3	3	3	3
3	2	1	1	17	3	3	3	3	2	2	2	3	3	3	4	3	3	3	3	3	3	3	3
3	2	1	1	17	2	4	4	2	2	3	2	4	4	4	4	4	2	2	2	3	4	4	1
3	2	1	1	15	2	3	3	3	3	3	3	3	3	3	3	3	3	3	3	3	3	3	3
3	2	1	1	17	3	3	3	3	1	2	3	1	2	3	3	3	3	3	2	3	3	3	1
3	2	1	1	14	1	2	1	1	1	1	1	2	2	2	1	1	2	1	1	3	1	1	2
3	2	1	1	14	2	3	1	1	1	1	3	3	3	3	1	1	3	3	1	3	3	3	2
3	2	1	1	14	2	2	2	1	1	1	1	1	1	1	1	4	2	2	2	2	3	2	1
3	2	1	1	17	3	3	4	4	2	3	3	2	3	2	2	3	4	4	4	3	3	2	3
3	2	1	1	14	2	4	3	1	2	2	2	2	1	2	4	1	1	1	1	1	2	1	1
3	2	1	1	17	2	4	3	3	3	2	2	2	3	3	3	4	3	3	2	1	2	2	2
3	2	1	1	16	1	2	1	1	2	2	1	2	2	3	3	2	2	2	1	3	2	3	2
3	2	1	1	15	2	2	3	3	1	2	2	2	2	2	3	2	1	3	1	2	4	3	4
3	2	1	1	16	1	3	1	1	2	1	1	3	3	3	3	3	4	4	2	3	3	3	2
3	2	1	1	16	2	3	1	1	2	2	2	2	2	2	2	1	1	1	1	1	2	2	2
3	2	1	1	15	2	4	3	2	3	3	3	3	1	3	3	2	2	2	2	2	3	2	4
3	2	1	1	14	2	3	3	4	3	3	3	3	3	3	2	2	4	3	3	4	3	4	3
3	2	1	1	14	2	2	1	1	2	2	2	2	2	2	2	1	3	3	1	2	2	1	1
3	2	1	1	16	1	2	1	1	1	1	2	3	2	2	1	2	3	1	1	3	3	2	1
3	2	1	1	15	2	4	3	2	3	4	3	4	4	4	4	2	2	2	2	4	4	4	3
3	2	1	1	16	2	2	2	1	2	3	3	2	3	3	2	3	4	3	3	2	3	2	3
3	2	1	1	17	4	4	4	4	3	3	3	3	3	3	3	3	4	3	2	3	3	3	3
3	2	1	1	14	2	3	1	1	2	1	2	2	3	2	2	1	2	2	2	1	1	1	1
3	2	1	1	14	2	3	2	3	3	2	2	2	2	2	2	2	3	3	1	2	2	1	3
3	2	1	1	14	2	3	1	1	1	1	1	3	3	3	1	1	1	1	1	3	3	3	3
3	2	1	1	16	1	3	1	2	3	2	2	2	2	2	2	2	1	2	2	4	2	4	2
3	2	1	1	15	2	3	2	1	3	2	2	2	1	3	2	1	2	2	1	1	1	2	1
3	2	1	1	14	2	4	1	1	2	2	1	4	2	3	4	1	1	1	2	2	4	3	2
3	2	1	1	16	3	2	3	3	3	3	3	3	3	3	3	3	3	2	3	1	3	3	3
3	2	1	1	16	2	4	4	3	4	4	4	4	4	4	4	3	4	4	4	4	4	4	4
3	2	1	1	17	3	4	3	3	3	3	3	3	3	3	3	2	3	3	3	3	3	3	3
3	2	1	1	17	1	2	1	1	1	1	1	2	2	1	1	1	2	2	1	1	1	1	1
3	2	1	1	14	2	1	2	1	3	3	2	2	3	3	2	4	4	4	4	2	3	2	2
3	2	1	1	16	2	2	2	1	2	2	2	2	3	2	2	1	2	2	2	1	3	4	3
3	2	1	1	15	1	1	2	2	2	2	2	3	3	3	3	2	2	2	2	4	3	3	2
3	2	1	1	15	4	2	1	1	1	1	1	3	3	4	4	1	1	1	4	1	1	1	1
3	2	1	1	16	2	2	2	1	2	2	2	2	2	2	2	1	1	1	1	3	3	3	3
3	2	1	1	17	3	3	4	2	2	2	2	2	2	2	2	2	1	2	1	2	3	3	3
3	2	1	1	16	2	3	2	1	2	2	2	2	2	2	2	1	1	1	1	2	2	2	2
3	2	1	1	15	1	3	2	2	2	3	3	2	3	3	3	1	1	1	2	3	2	1	1
3	2	1	1	16	1	1	2	1	3	3	3	3	3	3	3	1	2	2	1	3	3	3	3
3	2	1	1	14	1	3	3	2	2	2	3	4	4	4	4	3	4	4	3	4	3	4	1
3	2	1	2	15	4	4	4	1	3	2	3	4	4	4	4	1	1	1	1	4	4	2	1
3	2	1	1	14	1	3	1	1	1	1	1	1	1	1	1	2	2	1	1	2	1	2	1
3	2	1	1	14	2	3	1	1	1	1	1	4	4	4	1	1	2	1	1	2	2	2	2
3	2	1	1	15	2	3	2	3	3	3	2	3	3	3	4	3	4	3	2	3	4	4	4
3	2	1	1	14	1	3	2	1	3	3	2	2	2	2	2	4	4	2	3	2	2	1	3
3	2	1	1	14	2	1	2	1	2	1	1	3	3	1	1	3	3	2	3	4	4	4	2
3	2	1	1	16	3	2	1	1	3	1	3	3	3	3	3	4	4	4	4	4	4	4	3
3	2	1	1	14	1	2	1	1	1	1	1	2	3	2	2	1	1	1	1	3	2	3	1
3	2	1	1	15	3	4	3	2	3	2	3	1	3	4	1	2	3	3	2	4	4	4	2
3	2	1	2	15	2	1	1	1	2	1	1	2	2	2	1	2	1	3	1	4	1	3	1
3	2	1	1	14	1	4	4	1	2	2	2	3	1	2	2	2	3	1	1	2	2	2	2
3	2	1	1	14	3	2	2	1	2	2	2	3	3	3	3	2	2	2	2	3	2	3	2
3	2	1	1	14	1	4	2	1	2	3	2	4	4	4	3	2	3	3	2	4	4	4	4
3	2	1	1	17	2	3	1	1	2	2	1	1	3	2	2	3	2	1	1	2	2	2	1
3	2	1	1	15	2	2	2	2	2	2	2	2	2	3	3	2	1	2	1	2	2	2	1
3	2	1	1	14	1	3	2	1	2	2	2	2	2	2	2	2	2	2	1	4	3	4	2
3	2	1	2	15	2	4	4	3	2	3	2	4	4	4	4	1	1	1	1	4	4	4	1
3	2	1	1	16	2	2	2	1	1	1	3	2	2	3	1	1	3	2	2	4	3	3	2
3	2	1	1	15	1	1	2	1	1	1	2	1	2	2	1	3	3	3	3	3	3	2	1
3	2	1	1	16	1	1	1	1	1	2	1	2	2	3	3	1	1	1	1	3	3	3	3
3	2	1	1	14	1	1	1	1	1	1	1	1	1	1	1	1	1	1	1	1	1	1	1
3	2	1	2	14	3	2	2	1	2	1	1	1	2	2	2	1	1	1	1	1	1	1	1
3	2	1	1	15	2	4	4	2	2	1	2	3	2	2	4	1	1	2	2	1	1	1	1
3	2	1	1	16	3	4	3	3	4	1	2	3	4	2	1	2	2	1	3	2	2	2	3
3	2	1	1	15	2	4	3	1	3	3	2	4	4	4	4	1	3	3	2	4	4	4	4
3	2	1	1	15	1	1	1	1	1	1	2	2	2	2	3	2	2	2	2	4	3	2	1
3	2	1	1	16	2	3	2	1	2	2	2	2	2	2	1	2	1	2	2	2	2	2	2
3	2	1	1	16	3	4	2	3	2	1	2	3	3	2	2	3	3	4	2	4	3	1	1
3	2	1	2	15	3	2	2	2	2	2	2	2	2	2	2	2	2	2	2	2	2	2	2
3	2	1	1	15	1	2	1	1	1	1	1	1	1	2	2	2	1	1	1	1	1	1	1
3	2	1	1	14	1	4	2	2	2	1	2	1	3	3	1	2	2	2	2	1	4	3	2
3	2	1	1	15	2	3	3	2	2	3	3	2	3	3	3	1	2	1	1	4	4	4	2
3	2	1	2	15	2	3	4	2	2	3	3	2	2	3	2	2	3	2	3	3	3	2	2
3	2	1	1	15	2	3	2	1	1	1	3	1	2	4	1	3	3	3	3	1	3	1	1
3	2	1	1	15	1	4	2	1	2	1	2	4	4	4	4	1	1	1	1	4	3	4	4
3	2	1	1	14	3	3	3	3	2	2	1	2	3	2	1	2	3	3	3	2	2	1	1
3	2	1	1	14	3	3	3	1	3	1	3	3	3	3	3	1	2	2	1	1	3	1	1
3	2	1	1	14	2	3	2	2	3	3	2	2	4	4	1	1	1	1	1	4	3	3	3
3	2	1	1	16	3	3	3	3	4	4	4	4	3	3	2	2	1	2	3	4	4	1	1
3	2	1	1	14	1	1	1	1	1	1	1	1	1	1	1	1	1	1	1	3	1	2	1
3	2	1	1	14	1	3	3	3	3	1	1	3	3	3	3	1	2	2	2	3	1	2	1
3	2	1	1	14	1	1	3	1	1	1	1	3	1	1	1	1	3	1	1	1	1	1	1
3	2	1	1	14	1	2	3	1	1	2	1	1	2	2	1	2	1	2	1	3	3	3	2
3	2	1	1	14	2	1	1	1	1	1	1	1	1	1	1	1	1	1	1	1	1	1	1
3	2	1	1	14	2	4	2	1	1	1	1	1	1	1	1	2	2	2	1	2	2	2	2
3	2	1	1	16	2	1	1	1	3	3	2	3	1	3	3	2	3	3	3	3	4	3	2
3	2	1	1	14	1	1	1	1	1	1	1	1	2	2	1	1	3	2	1	2	1	1	1
3	2	1	1	17	1	2	1	1	3	3	3	3	3	2	2	3	2	2	2	3	3	3	3
3	2	1	1	14	2	3	1	1	4	3	4	1	2	2	1	1	4	4	2	4	4	3	4
3	2	1	1	14	1	2	3	1	1	1	1	1	4	4	1	2	1	2	1	4	2	4	1
3	2	1	1	16	3	3	1	1	3	2	2	2	3	2	2	1	2	2	1	3	3	3	1
3	2	1	1	14	3	3	3	1	1	1	1	1	1	1	1	2	2	2	2	1	2	2	1
3	2	1	1	17	1	1	1	1	1	1	1	3	4	2	2	1	1	1	2	4	3	3	1
3	2	1	1	15	1	2	4	1	1	3	2	4	4	4	1	1	3	1	1	4	4	4	3
3	2	1	1	14	2	3	3	2	4	2	2	1	2	3	2	3	4	3	1	2	2	3	2
3	2	1	1	14	2	4	2	2	3	2	2	3	3	3	3	3	3	3	1	4	3	3	3
3	2	1	1	14	1	1	1	1	1	1	1	3	3	2	1	2	3	1	1	1	4	4	2
3	2	1	2	16	2	3	3	4	3	4	3	2	3	3	3	3	3	4	3	4	3	4	3
3	2	1	1	14	2	1	1	1	1	1	1	1	1	1	1	1	2	1	1	1	1	1	1
3	2	1	1	15	2	2	2	2	3	2	3	2	1	1	1	4	3	3	3	1	4	2	1
3	2	1	1	14	2	4	2	1	3	3	2	3	3	3	3	2	2	2	1	3	3	3	2
3	2	1	1	14	1	2	1	1	2	1	1	1	2	2	2	1	1	1	1	2	1	2	1
3	2	1	1	14	2	2	3	2	2	2	2	1	3	3	2	3	3	3	2	3	3	3	3
3	2	1	1	17	2	3	1	2	2	1	1	1	2	2	2	2	1	1	2	2	1	1	2
3	2	1	1	15	2	3	3	1	2	2	1	1	1	2	1	2	2	2	2	1	2	2	2
3	2	1	1	16	1	3	1	1	3	1	3	4	3	4	2	1	4	3	3	4	4	4	4
3	2	1	1	15	1	1	1	1	1	1	1	1	1	1	1	1	1	1	1	1	1	1	1
3	2	1	1	17	1	2	1	1	2	3	1	3	4	3	3	1	1	1	1	3	2	3	2
3	2	1	1	14	4	4	1	1	2	2	1	3	3	3	3	1	1	1	1	1	1	3	1
3	2	1	1	15	2	3	2	2	3	2	3	2	2	2	2	2	3	3	3	3	3	3	3
3	2	1	1	14	2	2	2	3	3	3	3	2	3	3	3	4	4	2	2	2	4	2	2
3	2	1	1	15	3	2	3	3	2	2	3	3	4	3	2	3	3	2	3	3	2	2	3
3	2	1	1	17	1	3	2	1	1	1	1	2	2	1	1	1	1	1	1	2	2	2	1
3	2	1	1	15	3	3	3	2	2	2	2	2	2	3	2	3	3	3	3	3	4	4	3
3	2	1	1	14	2	2	1	1	1	1	1	2	1	2	1	1	3	3	1	1	2	2	1
3	2	1	1	17	1	1	1	1	1	1	1	1	1	2	1	3	3	2	2	2	2	2	1
3	2	1	1	14	1	3	3	1	1	3	3	3	3	3	2	3	3	3	3	3	1	2	1
3	2	1	1	14	2	3	3	2	2	2	1	2	2	2	1	2	2	3	3	3	3	3	3
3	2	1	1	14	3	4	4	3	1	1	4	3	2	2	2	2	1	1	1	4	3	3	2
3	2	1	1	15	1	3	3	1	2	2	3	3	4	4	4	1	2	2	3	4	2	1	2
3	2	1	1	16	1	4	2	1	3	3	1	4	3	2	1	3	3	1	3	3	3	3	3
3	2	1	1	14	2	3	2	2	2	2	2	2	2	2	2	2	2	3	3	3	2	3	1
3	2	1	1	17	1	4	4	1	2	2	2	1	3	2	1	1	3	2	1	4	3	4	3
3	2	1	1	17	1	3	1	1	2	2	1	3	3	3	3	1	3	3	2	3	3	3	2
3	2	1	1	15	2	4	2	1	1	2	1	2	3	2	2	1	1	1	1	3	2	3	2
3	2	1	1	14	3	4	2	1	3	3	2	2	3	3	3	2	3	2	1	4	3	4	3
3	2	1	1	14	2	4	1	1	3	3	2	1	2	3	3	1	2	1	1	2	3	2	1
3	2	1	1	14	1	1	3	2	2	3	2	1	3	4	1	2	2	2	2	1	2	1	1
3	2	1	1	15	2	2	2	2	2	2	2	2	2	2	2	2	2	2	2	2	2	2	2
3	2	1	1	17	1	1	1	1	1	1	1	2	2	2	2	1	1	1	1	3	3	3	3
3	2	1	1	14	3	3	3	3	4	4	2	3	3	2	2	3	1	1	1	2	2	2	1
3	2	1	1	14	1	3	1	1	3	4	4	4	4	4	4	1	2	1	1	4	4	4	4
3	2	1	1	14	2	1	1	1	1	1	1	1	3	2	1	1	1	2	1	3	3	4	2
3	2	1	1	14	2	4	4	3	3	3	4	1	3	4	4	4	4	4	4	4	4	4	4
3	2	1	1	17	1	4	3	1	4	4	4	4	4	4	3	2	2	2	2	2	2	2	3
3	2	1	1	17	2	2	3	3	2	2	3	3	3	3	1	1	2	3	2	1	3	3	3
3	2	1	1	15	1	2	2	1	2	3	2	2	3	3	3	2	3	2	2	1	2	2	2
3	2	1	1	15	1	2	1	1	1	1	1	1	1	1	1	1	1	1	1	1	1	2	2
3	2	1	1	14	1	1	1	1	2	2	2	2	2	2	3	3	2	1	1	2	1	1	1
3	2	1	1	14	2	2	2	2	2	2	2	2	2	2	2	2	2	2	2	2	2	2	2
3	2	1	1	17	1	2	1	1	2	2	2	3	2	2	2	2	2	3	2	2	3	3	3
3	2	1	1	14	2	3	3	3	3	3	3	3	3	3	3	3	3	3	3	3	3	3	3
3	2	1	2	17	1	3	2	2	3	4	3	3	3	3	3	3	3	3	2	3	3	3	3
3	2	1	1	17	3	3	3	3	2	2	2	3	3	3	4	3	3	3	3	3	3	3	3
3	2	1	1	17	2	4	4	2	2	3	2	4	4	4	4	4	2	2	2	3	4	4	1
3	2	1	1	15	2	3	3	3	3	3	3	3	3	3	3	3	3	3	3	3	3	3	3
3	2	1	1	17	3	3	3	3	1	2	3	1	2	3	3	3	3	3	2	3	3	3	1
3	2	1	1	14	1	2	1	1	1	1	1	2	2	2	1	1	2	1	1	3	1	1	2
3	2	1	1	14	2	3	1	1	1	1	3	3	3	3	1	1	3	3	1	3	3	3	2
3	2	1	1	14	2	2	2	1	1	1	1	1	1	1	1	4	2	2	2	2	3	2	1
3	2	1	1	17	3	3	4	4	2	3	3	2	3	2	2	3	4	4	4	3	3	2	3
3	2	1	1	14	2	4	3	1	2	2	2	2	1	2	4	1	1	1	1	1	2	1	1
3	2	1	1	17	2	4	3	3	3	2	2	2	3	3	3	4	3	3	2	1	2	2	2
3	2	1	1	16	1	2	1	1	2	2	1	2	2	3	3	2	2	2	1	3	2	3	2
3	2	1	1	15	2	2	3	3	1	2	2	2	2	2	3	2	1	3	1	2	4	3	4
3	2	1	1	16	1	3	1	1	2	1	1	3	3	3	3	3	4	4	2	3	3	3	2
3	2	1	1	16	2	3	1	1	2	2	2	2	2	2	2	1	1	1	1	1	2	2	2
3	2	1	1	15	2	4	3	2	3	3	3	3	1	3	3	2	2	2	2	2	3	2	4
3	2	1	1	14	2	3	3	4	3	3	3	3	3	3	2	2	4	3	3	4	3	4	3
3	2	1	1	14	2	2	1	1	2	2	2	2	2	2	2	1	3	3	1	2	2	1	1
3	2	1	1	16	1	2	1	1	1	1	2	3	2	2	1	2	3	1	1	3	3	2	1
3	2	1	1	15	2	4	3	2	3	4	3	4	4	4	4	2	2	2	2	4	4	4	3
3	2	1	1	16	2	2	2	1	2	3	3	2	3	3	2	3	4	3	3	2	3	2	3
3	2	1	1	17	4	4	4	4	3	3	3	3	3	3	3	3	4	3	2	3	3	3	3
3	2	1	1	14	2	3	1	1	2	1	2	2	3	2	2	1	2	2	2	1	1	1	1
3	2	1	1	14	2	3	2	3	3	2	2	2	2	2	2	2	3	3	1	2	2	1	3
3	2	1	1	14	2	3	1	1	1	1	1	3	3	3	1	1	1	1	1	3	3	3	3
3	2	1	1	16	1	3	1	2	3	2	2	2	2	2	2	2	1	2	2	4	2	4	2
3	2	1	1	15	2	3	2	1	3	2	2	2	1	3	2	1	2	2	1	1	1	2	1
3	2	1	1	14	2	4	1	1	2	2	1	4	2	3	4	1	1	1	2	2	4	3	2
3	2	1	1	16	3	2	3	3	3	3	3	3	3	3	3	3	3	2	3	1	3	3	3
3	2	1	1	16	2	4	4	3	4	4	4	4	4	4	4	3	4	4	4	4	4	4	4
3	2	1	1	17	3	4	3	3	3	3	3	3	3	3	3	2	3	3	3	3	3	3	3
3	2	1	1	17	1	2	1	1	1	1	1	2	2	1	1	1	2	2	1	1	1	1	1
3	2	1	1	14	2	1	2	1	3	3	2	2	3	3	2	4	4	4	4	2	3	2	2
3	2	1	1	16	2	2	2	1	2	2	2	2	3	2	2	1	2	2	2	1	3	4	3
3	2	1	1	15	1	1	2	2	2	2	2	3	3	3	3	2	2	2	2	4	3	3	2
3	2	1	1	15	4	2	1	1	1	1	1	3	3	4	4	1	1	1	4	1	1	1	1
3	2	1	1	16	2	2	2	1	2	2	2	2	2	2	2	1	1	1	1	3	3	3	3
3	2	1	1	17	3	3	4	2	2	2	2	2	2	2	2	2	1	2	1	2	3	3	3
3	2	1	1	16	2	3	2	1	2	2	2	2	2	2	2	1	1	1	1	2	2	2	2
3	2	1	1	15	1	3	2	2	2	3	3	2	3	3	3	1	1	1	2	3	2	1	1
3	2	1	1	16	1	1	2	1	3	3	3	3	3	3	3	1	2	2	1	3	3	3	3
3	2	1	1	14	1	3	3	2	2	2	3	4	4	4	4	3	4	4	3	4	3	4	1
3	2	1	2	15	4	4	4	1	3	2	3	4	4	4	4	1	1	1	1	4	4	2	1
3	2	1	1	14	1	3	1	1	1	1	1	1	1	1	1	2	2	1	1	2	1	2	1
3	2	1	1	14	2	3	1	1	1	1	1	4	4	4	1	1	2	1	1	2	2	2	2
3	2	1	1	15	2	3	2	3	3	3	2	3	3	3	4	3	4	3	2	3	4	4	4
3	2	1	1	14	1	3	2	1	3	3	2	2	2	2	2	4	4	2	3	2	2	1	3
3	2	1	1	14	2	1	2	1	2	1	1	3	3	1	1	3	3	2	3	4	4	4	2
3	2	1	1	16	3	2	1	1	3	1	3	3	3	3	3	4	4	4	4	4	4	4	3
3	2	1	1	14	1	2	1	1	1	1	1	2	3	2	2	1	1	1	1	3	2	3	1
3	2	1	1	15	3	4	3	2	3	2	3	1	3	4	1	2	3	3	2	4	4	4	2
3	2	1	2	15	2	1	1	1	2	1	1	2	2	2	1	2	1	3	1	4	1	3	1
3	2	1	1	14	1	4	4	1	2	2	2	3	1	2	2	2	3	1	1	2	2	2	2
3	2	1	1	14	3	2	2	1	2	2	2	3	3	3	3	2	2	2	2	3	2	3	2
3	2	1	1	14	1	4	2	1	2	3	2	4	4	4	3	2	3	3	2	4	4	4	4
3	2	1	1	17	2	3	1	1	2	2	1	1	3	2	2	3	2	1	1	2	2	2	1
3	2	1	1	15	2	2	2	2	2	2	2	2	2	3	3	2	1	2	1	2	2	2	1
3	2	1	1	14	1	3	2	1	2	2	2	2	2	2	2	2	2	2	1	4	3	4	2
3	2	1	2	14	2	4	4	3	2	3	2	4	4	4	4	1	1	1	1	4	4	4	1
3	2	1	1	16	2	2	2	1	1	1	3	2	2	3	1	1	3	2	2	4	3	3	2
3	2	1	1	15	1	1	2	1	1	1	2	1	2	2	1	3	3	3	3	3	3	2	1
3	2	1	1	16	1	1	1	1	1	2	1	2	2	3	3	1	1	1	1	3	3	3	3
3	2	1	1	14	1	1	1	1	1	1	1	1	1	1	1	1	1	1	1	1	1	1	1
3	2	1	2	14	3	2	2	1	2	1	1	1	2	2	2	1	1	1	1	1	1	1	1
3	2	1	1	15	2	4	4	2	2	1	2	3	2	2	4	1	1	2	2	1	1	1	1
3	2	1	1	16	3	4	3	3	4	1	2	3	4	2	1	2	2	1	3	2	2	2	3
3	2	1	1	15	2	4	3	1	3	3	2	4	4	4	4	1	3	3	2	4	4	4	4
3	2	1	1	15	1	1	1	1	1	1	2	2	2	2	3	2	2	2	2	4	3	2	1
3	2	1	1	16	2	3	2	1	2	2	2	2	2	2	1	2	1	2	2	2	2	2	2
3	2	1	1	16	3	4	2	3	2	1	2	3	3	2	2	3	3	4	2	4	3	1	1
3	2	1	2	15	3	2	2	2	2	2	2	2	2	2	2	2	2	2	2	2	2	2	2
3	2	1	1	15	1	2	1	1	1	1	1	1	1	2	2	2	1	1	1	1	1	1	1
3	2	1	1	14	1	4	2	2	2	1	2	1	3	3	1	2	2	2	2	1	4	3	2
3	2	1	1	15	2	3	3	2	2	3	3	2	3	3	3	1	2	1	1	4	4	4	2
3	2	1	2	15	2	3	4	2	2	3	3	2	2	3	2	2	3	2	3	3	3	2	2
3	2	1	1	15	2	3	2	1	1	1	3	1	2	4	1	3	3	3	3	1	3	1	1
3	2	1	1	15	1	4	2	1	2	1	2	4	4	4	4	1	1	1	1	4	3	4	4
3	2	1	1	14	3	3	3	3	2	2	1	2	3	2	1	2	3	3	3	2	2	1	1
3	2	1	1	14	3	3	3	1	3	1	3	3	3	3	3	1	2	2	1	1	3	1	1
3	2	1	1	14	2	3	2	2	3	3	2	2	4	4	1	1	1	1	1	4	3	3	3
3	2	1	1	16	3	3	3	3	4	4	4	4	3	3	2	2	1	2	3	4	4	1	1
3	2	1	1	14	1	1	1	1	1	1	1	1	1	1	1	1	1	1	1	3	1	2	1
3	2	1	1	14	1	3	3	3	3	1	1	3	3	3	3	1	2	2	2	3	1	2	1
3	2	1	1	15	2	2	2	1	2	2	1	4	4	4	4	4	4	4	4	2	3	3	2
3	2	1	1	16	2	4	1	1	1	1	3	1	4	4	4	1	4	4	2	4	4	4	4
3	2	1	1	16	2	3	2	2	3	3	3	2	3	2	4	3	3	3	3	1	3	4	3
3	2	1	1	14	2	3	2	1	2	1	3	3	4	4	4	3	4	4	4	4	4	4	2
3	2	1	1	14	1	3	2	2	2	3	2	2	2	2	1	2	2	3	3	3	3	3	3
3	1	1	1	14	1	3	3	3	3	3	3	3	3	3	3	3	3	3	3	4	2	4	2
3	2	1	2	14	2	2	4	1	2	3	2	3	3	3	3	1	3	1	1	4	4	4	2
3	2	1	2	14	3	3	4	2	3	3	3	3	3	3	3	1	4	4	1	3	3	3	1
1	2	1	2	6	2	1	2	2	1	2	2	1	4	4	4	2	3	2	1	1	1	1	1
1	2	1	1	6	1	1	1	1	1	4	1	1	3	1	1	3	1	2	1	1	4	3	1
1	2	1	1	6	3	1	2	1	2	1	3	1	3	3	1	1	1	2	3	3	3	3	3
1	2	1	2	6	4	1	4	1	2	3	3	3	3	1	2	1	1	1	4	4	1	4	1
1	1	3	2	8	1	1	1	1	4	4	1	3	2	2	1	4	1	1	1	3	1	1	1
1	1	3	1	8	3	2	2	1	1	3	1	1	1	1	2	3	2	1	2	3	3	3	4
1	1	3	2	8	2	3	3	2	4	4	3	3	3	2	2	4	1	1	3	3	1	2	1
1	1	3	2	8	2	3	4	2	4	4	4	3	3	2	2	2	4	2	4	2	1	2	1
1	1	3	2	8	2	3	2	1	4	1	3	1	1	2	2	2	2	2	2	4	1	3	1
1	1	3	2	8	2	1	2	4	4	3	3	4	3	3	4	4	1	3	1	4	3	1	2
1	1	3	2	8	4	3	2	1	1	3	4	4	1	1	1	1	1	1	1	3	3	4	3
1	1	3	1	8	2	2	4	4	3	3	3	4	1	1	3	3	2	2	1	4	4	4	2
1	1	3	1	8	2	3	4	3	3	4	3	2	2	3	3	3	3	2	4	2	3	1	1
1	1	3	2	8	2	1	4	2	3	2	3	3	3	3	3	3	4	3	3	3	3	3	4
1	1	3	2	8	1	1	3	3	1	1	3	1	1	1	3	3	1	1	1	3	3	3	3
1	1	3	2	8	4	4	3	3	4	3	1	2	3	1	3	1	3	3	3	4	4	4	4
1	1	3	1	8	4	4	1	3	4	3	3	2	4	3	3	1	3	4	3	4	2	3	4
1	1	3	1	8	2	1	2	1	1	3	1	1	1	1	3	3	4	2	2	1	2	3	1
1	1	3	2	8	2	3	2	3	1	3	2	1	3	1	2	2	4	1	3	3	1	3	1
1	1	3	2	8	2	1	3	1	1	2	4	2	4	1	2	1	1	4	1	4	4	3	4
1	1	3	1	8	1	1	1	1	1	1	1	2	2	2	2	1	1	1	4	1	1	2	1
1	1	3	1	8	1	1	2	1	2	1	3	4	2	1	4	2	1	1	1	3	1	4	1
1	1	3	2	8	3	1	2	1	2	4	2	1	2	2	1	3	1	4	2	4	1	1	2
1	1	3	2	8	2	2	3	2	2	2	3	2	3	2	2	2	1	3	2	2	2	3	2
1	1	3	2	8	1	1	1	1	1	1	1	3	3	3	2	1	1	1	2	2	1	1	1
1	1	3	2	8	1	1	4	2	4	1	2	3	2	4	4	3	3	2	1	4	1	2	3
1	1	3	1	8	1	1	2	2	2	1	1	1	2	1	1	3	3	4	4	2	3	2	4
1	1	3	1	7	4	3	2	3	2	1	1	1	2	2	1	1	1	1	1	3	1	3	1
1	1	3	1	7	2	3	1	2	2	2	2	1	1	2	1	1	1	1	1	3	4	1	1
1	1	3	2	7	3	1	3	1	2	3	3	2	2	4	1	1	1	1	1	1	4	3	2
1	1	3	2	7	3	1	3	1	1	2	4	1	2	4	4	1	1	1	1	1	2	2	3
1	1	3	2	7	1	1	2	3	2	1	3	3	3	4	2	1	1	4	3	3	1	4	1
1	1	3	1	7	1	1	2	1	2	3	2	3	2	4	2	2	2	3	4	1	2	4	2
1	1	3	1	7	3	4	2	1	2	2	1	1	4	3	1	1	1	1	2	2	1	2	1
1	1	3	1	7	3	2	2	3	2	2	2	3	2	2	2	1	1	1	3	3	4	4	1
1	1	3	1	7	2	3	1	3	2	2	1	2	2	4	2	1	1	1	2	2	1	2	1
1	1	3	2	7	3	2	4	3	1	4	4	1	4	4	1	2	3	3	4	3	1	2	1
1	1	3	2	7	3	3	2	1	3	4	3	3	1	2	4	1	4	3	1	3	2	1	3
1	1	3	2	7	1	4	4	1	4	1	1	1	1	4	2	1	4	1	1	1	3	3	1
1	1	3	2	7	2	2	3	1	1	1	3	1	1	3	2	1	2	1	1	3	3	2	1
1	1	3	1	7	1	1	1	2	1	4	4	2	4	4	1	4	4	1	4	3	1	2	1
1	1	3	1	7	2	1	1	2	3	3	4	4	4	4	4	1	1	2	4	4	2	2	1
1	1	3	1	7	3	3	2	2	3	1	3	3	4	3	2	1	2	4	1	2	1	1	4
1	1	3	1	7	1	2	2	3	4	4	3	3	2	4	3	2	3	3	2	2	3	4	1
1	1	3	2	8	1	3	1	1	1	1	1	1	4	4	4	1	1	1	2	1	3	1	1
1	1	3	1	7	4	3	1	4	4	3	4	2	3	4	3	2	3	2	4	1	2	2	1
1	1	3	2	7	2	2	1	2	4	3	4	4	3	2	3	4	3	1	4	1	1	2	1
1	1	3	1	7	4	3	4	1	2	4	4	3	1	4	2	2	1	2	3	4	2	3	1
1	1	3	1	7	2	4	3	3	3	2	3	2	4	1	4	2	3	4	3	4	3	3	1
1	1	3	1	7	2	3	1	3	2	1	1	2	3	1	4	3	1	1	3	4	2	1	1
1	1	3	2	7	4	4	4	4	4	2	4	4	4	4	4	2	4	3	4	4	4	4	4
1	1	3	2	7	2	3	2	2	1	2	1	2	3	2	2	2	2	2	3	2	3	2	1
1	1	3	1	7	2	4	2	1	1	1	3	2	1	4	3	1	2	3	4	1	3	4	4
1	1	3	1	7	3	3	1	1	1	3	4	1	1	3	1	1	3	1	1	2	1	4	3
1	1	3	1	7	2	1	4	2	2	1	3	2	1	2	4	4	4	3	4	4	2	1	1
1	1	3	2	7	4	4	4	2	1	4	1	4	4	4	3	4	4	4	3	1	4	2	1
1	1	3	2	7	3	2	3	3	2	1	2	2	3	4	2	2	4	2	1	4	2	4	3
1	1	3	2	7	1	2	2	2	1	1	1	1	1	1	1	1	1	1	1	1	1	2	1
1	1	3	2	7	1	1	3	2	1	2	3	1	1	1	1	1	1	2	2	4	4	2	1
1	1	3	2	7	4	4	2	4	2	2	1	4	2	2	4	4	4	4	2	3	1	4	1
1	1	3	1	7	2	1	2	1	2	1	2	1	1	2	2	1	3	2	2	1	4	2	1
1	1	3	1	7	4	4	4	4	4	4	4	1	1	1	3	4	3	1	4	2	4	4	4
1	1	3	1	7	3	1	1	1	1	1	1	4	3	3	1	1	2	1	4	3	1	3	1
1	1	3	2	7	3	1	4	3	2	2	3	4	4	3	1	1	4	2	2	1	3	4	1
1	1	3	2	5	1	1	2	2	1	4	2	2	2	1	4	1	4	2	1	1	4	2	1
1	1	3	1	5	2	1	3	3	1	4	2	3	1	1	3	3	1	1	1	4	1	4	1
1	1	3	2	5	4	1	4	4	3	4	3	1	1	1	1	1	1	1	4	1	2	3	1
1	1	3	2	5	1	1	4	1	1	2	3	3	4	3	2	4	1	1	4	2	1	1	1
1	1	3	1	5	2	4	1	1	2	1	4	2	2	3	2	2	4	3	4	2	4	3	4
1	1	3	2	5	1	4	2	2	4	2	4	1	4	4	3	1	4	2	3	4	4	3	1
1	1	3	2	5	2	2	1	1	3	1	3	1	1	1	2	1	4	4	1	1	2	2	1
1	1	3	2	5	2	4	1	2	4	3	1	1	4	2	3	1	2	2	3	3	2	4	4
1	1	3	2	5	2	3	1	3	2	1	3	4	1	2	4	4	1	3	4	2	4	4	1
1	1	3	2	5	3	3	1	4	1	3	4	2	1	1	1	1	1	4	4	3	1	1	1
1	1	3	1	5	1	2	1	2	1	1	1	2	1	3	1	1	1	2	3	1	3	3	1
1	1	3	2	5	1	3	1	2	1	3	1	3	3	3	1	1	1	2	3	2	1	1	1
1	1	3	1	5	2	3	4	2	1	2	1	4	4	2	3	3	3	2	4	4	2	4	1
1	1	3	2	5	3	3	2	4	2	4	3	4	3	4	2	3	1	2	4	4	2	1	2
1	1	3	1	5	1	3	2	3	1	1	3	1	1	1	1	2	1	3	3	3	1	3	1
1	1	3	1	5	3	2	1	2	1	1	1	1	2	1	3	2	1	3	1	2	1	1	1
1	1	3	2	5	3	1	3	1	3	1	3	1	1	1	1	4	1	1	1	1	1	3	3
1	1	3	1	8	1	1	1	2	1	2	1	2	2	1	2	1	1	2	2	1	1	1	1
1	1	3	2	6	3	4	3	3	2	1	2	1	1	2	2	1	1	1	1	1	3	3	2
1	1	3	2	6	1	1	1	1	1	2	1	1	3	1	1	1	2	1	1	1	1	1	1
1	1	3	2	6	1	2	3	4	1	4	4	1	2	4	2	1	2	3	2	2	3	3	1
1	1	3	2	6	3	2	1	1	1	2	1	1	2	1	4	1	1	2	1	3	2	2	1
1	1	3	2	6	2	1	4	3	1	1	3	1	2	1	1	1	1	2	1	2	2	3	1
1	1	3	2	6	3	1	1	1	1	2	1	1	2	1	1	1	1	2	3	2	3	4	2
1	1	3	1	6	4	4	4	2	4	3	2	4	3	4	1	3	4	3	2	4	3	3	4
1	1	3	1	6	3	3	1	1	1	2	2	1	2	4	2	2	1	1	4	1	1	2	1
1	1	3	1	6	2	3	1	4	2	3	2	2	1	2	4	2	3	2	3	1	2	3	2
1	1	3	2	6	1	2	3	4	3	3	3	1	2	3	4	1	1	2	1	2	3	3	3
1	1	3	2	6	4	2	2	1	2	3	4	3	2	3	2	3	2	3	2	3	4	3	3
1	1	3	2	6	1	1	1	1	2	1	1	1	3	1	1	1	1	1	2	1	1	3	1
1	1	3	1	6	3	1	1	1	1	1	1	1	1	1	1	1	1	1	1	1	3	3	2
1	1	3	1	6	3	1	1	1	1	1	1	1	3	3	1	1	1	1	1	2	3	1	2
1	1	3	1	8	1	3	1	1	1	2	2	4	3	2	3	1	1	1	1	3	3	2	4
1	1	3	2	6	1	1	2	1	1	2	2	2	1	2	1	1	1	1	2	2	1	1	1
1	1	3	2	6	2	2	2	2	3	2	3	3	3	2	2	2	2	3	2	1	2	2	2
1	1	3	2	8	1	3	4	3	1	1	3	2	3	2	2	2	1	3	4	1	3	2	1
1	1	3	1	8	1	3	1	1	2	2	2	1	1	1	1	1	1	1	3	1	3	1	1
1	1	3	1	8	1	1	1	1	1	1	1	1	3	3	1	1	1	1	1	1	2	1	2
1	1	3	1	8	2	3	3	4	1	3	2	1	4	3	1	2	1	3	2	3	3	3	1
1	1	3	2	8	1	1	1	1	1	1	1	1	1	1	1	3	3	1	1	2	1	4	1
1	1	3	2	8	1	1	1	1	1	2	4	1	2	2	2	2	1	1	1	1	1	2	1
1	1	3	2	8	1	1	1	4	1	1	1	2	2	1	1	2	1	1	1	1	1	1	4
1	1	3	2	8	3	4	4	3	4	1	4	1	1	2	3	3	4	2	3	4	1	2	1
1	1	3	1	8	1	3	1	1	1	1	4	4	4	4	4	1	1	1	4	4	4	4	2
1	1	3	1	8	1	2	1	2	1	2	1	1	1	2	1	3	4	2	2	4	3	3	2
1	1	3	1	7	2	3	3	3	2	1	3	3	3	3	3	3	3	3	3	3	1	3	3
1	1	3	1	7	1	2	2	3	2	4	4	3	2	4	2	3	3	4	2	4	2	3	2
1	1	3	2	7	1	4	3	1	4	4	4	4	4	4	1	2	4	1	1	1	4	4	4
1	1	3	2	7	1	2	4	1	1	3	3	3	3	3	1	3	1	1	1	3	3	3	3
1	1	3	2	7	4	4	3	3	4	4	4	4	4	4	4	4	2	1	1	3	2	1	3
1	1	3	1	7	2	3	1	1	1	1	1	2	2	2	1	1	2	1	1	4	1	3	1
1	1	3	1	7	3	3	3	1	2	1	4	2	3	3	4	3	3	3	3	2	2	2	2
1	1	3	2	7	2	3	3	4	1	2	2	3	4	2	1	3	3	4	2	2	2	1	1
1	1	3	2	7	1	2	1	1	1	2	4	1	3	3	3	1	2	1	2	3	2	4	1
1	1	3	1	6	1	1	2	2	1	1	1	3	3	4	2	1	1	3	4	1	1	2	1
1	1	3	2	6	1	1	1	1	1	1	3	4	4	4	3	1	3	3	2	1	1	2	2
1	1	3	1	6	3	3	2	2	2	3	2	2	3	3	3	2	2	2	4	2	2	3	3
1	1	3	2	6	3	1	2	1	2	2	3	1	2	1	4	1	2	2	1	1	3	2	1
1	1	3	1	6	3	3	1	1	3	3	4	1	4	1	4	1	1	1	3	3	1	1	3
1	1	3	1	6	2	4	3	3	4	3	3	4	4	3	3	1	3	3	3	3	3	4	4
1	1	3	2	6	1	1	3	1	1	3	2	1	1	2	3	1	1	1	4	1	4	1	3
1	1	3	2	6	1	4	3	1	1	2	1	2	3	1	3	1	3	4	4	1	4	1	4
1	1	3	1	6	2	1	1	1	1	1	1	4	4	4	1	3	4	3	1	3	1	1	1
1	1	3	1	5	2	3	2	2	2	3	3	2	3	2	3	3	3	2	2	2	3	2	3
1	1	3	1	8	2	4	4	2	3	2	1	4	1	1	3	2	2	2	1	2	1	2	1
1	1	3	1	8	1	1	1	1	1	3	3	1	3	2	1	3	3	3	1	3	2	1	3
1	1	3	1	8	2	3	1	1	1	2	1	4	4	2	3	3	4	2	3	1	3	4	3
1	1	3	2	8	4	4	3	2	1	4	3	1	4	3	3	2	4	1	1	2	1	4	3
1	1	3	2	8	3	1	3	2	1	3	2	1	1	2	3	1	3	1	1	1	1	1	1
1	1	3	2	8	1	1	4	3	1	1	3	3	1	1	3	2	3	3	2	1	1	1	3
1	1	3	2	8	2	1	4	3	1	1	2	3	3	3	3	2	3	3	2	3	3	3	1
1	1	3	1	8	1	1	1	1	3	3	3	3	4	3	4	3	3	1	3	3	3	3	3
1	1	3	1	8	1	1	1	1	1	3	3	3	3	3	3	3	3	1	3	3	3	3	3
1	1	3	2	8	2	1	4	3	1	1	2	3	3	3	3	2	3	3	2	3	3	3	1
1	1	3	2	7	1	1	4	1	1	4	1	4	1	4	4	1	1	4	4	4	1	1	1
1	1	3	2	7	1	1	2	1	4	4	2	2	4	1	2	1	1	1	2	4	4	4	4
1	1	3	1	7	2	4	3	1	4	2	3	4	4	4	4	4	3	3	1	4	4	4	4
1	1	3	1	7	2	2	3	1	4	2	3	3	3	4	2	1	4	1	2	4	1	3	1
1	1	3	2	7	2	4	3	2	4	2	1	4	4	4	1	1	1	1	2	1	4	4	3
1	1	3	1	7	4	3	4	3	4	3	4	4	3	4	2	3	4	3	1	1	4	3	1
1	1	3	2	7	1	1	1	3	1	1	1	1	1	1	1	1	2	2	4	2	1	4	2
1	1	3	1	7	4	1	4	4	4	3	4	4	4	1	4	4	4	4	1	4	1	4	4
1	1	3	2	7	3	2	1	2	2	3	3	1	2	3	2	3	1	4	4	4	2	4	4
1	1	3	1	7	2	1	4	2	4	4	3	3	3	4	1	1	3	4	3	3	3	1	3
1	1	3	1	7	2	3	1	4	1	4	1	4	1	3	1	1	3	1	2	2	1	1	1
1	1	3	1	7	1	2	1	2	1	1	2	1	1	3	2	1	1	1	2	3	1	2	3
1	1	3	1	7	1	2	1	3	3	2	2	2	3	3	2	2	1	3	1	1	2	3	2
1	1	3	2	7	1	4	2	2	1	3	4	1	1	4	2	1	1	1	3	3	2	1	1
1	1	3	1	7	3	3	3	3	2	3	3	1	3	2	3	2	3	3	3	2	3	2	2
1	1	3	1	7	2	1	3	1	3	4	3	4	1	3	3	1	1	4	4	1	1	1	1
1	1	3	1	7	2	1	4	2	4	4	3	4	3	3	3	4	1	2	4	4	4	4	2
1	1	3	1	7	2	4	3	1	2	2	2	2	2	2	2	1	1	1	3	1	1	3	3
1	1	3	2	7	1	1	3	1	3	4	4	4	1	4	4	2	4	4	1	1	4	4	1
1	1	3	1	7	1	1	1	4	1	4	4	2	1	4	2	4	4	4	1	1	2	1	1
1	1	3	1	7	1	2	1	2	1	1	1	2	4	3	1	1	1	1	3	1	1	1	1
1	1	3	2	7	1	1	1	2	1	1	1	2	4	3	1	1	2	1	2	2	1	1	1
1	1	3	2	7	3	4	4	1	2	4	3	1	2	3	4	1	1	1	4	1	4	1	2
1	1	3	1	7	1	1	2	1	2	1	2	2	1	1	2	1	1	1	1	1	1	1	2
1	1	3	1	7	2	3	4	1	1	1	3	1	4	4	1	1	4	4	2	4	1	1	1
1	1	3	1	7	2	3	2	1	2	1	3	1	2	1	1	1	2	2	2	3	2	2	3
1	1	3	1	7	1	2	2	2	1	1	1	1	3	3	3	1	1	3	1	3	1	1	1
1	1	3	1	7	1	1	1	1	3	3	1	3	3	3	1	1	1	1	3	1	1	3	3
1	1	3	1	7	4	4	4	1	3	3	4	4	3	3	4	1	4	1	1	1	1	1	3
1	1	3	2	7	1	3	2	2	1	1	2	4	1	2	2	1	2	2	4	4	2	1	1
1	1	3	2	7	3	3	2	3	3	2	3	2	3	3	3	1	3	3	3	3	3	3	1
1	1	3	1	5	4	3	3	4	2	3	4	4	3	2	4	3	3	2	3	4	2	3	2
1	1	3	2	5	2	3	4	2	2	3	4	4	3	3	4	2	2	4	4	4	3	3	4
1	1	3	1	5	2	3	4	4	2	3	4	2	3	1	3	4	2	1	3	3	1	3	4
1	1	3	1	5	3	4	4	3	3	1	1	2	2	1	2	2	4	4	4	3	2	2	4
1	1	3	1	5	2	2	2	1	2	2	3	3	1	3	1	2	3	4	3	1	2	2	2
1	1	3	1	5	2	3	2	1	2	4	3	2	4	3	1	4	2	2	1	4	1	2	4
1	1	3	2	5	2	3	2	3	2	1	2	1	2	1	2	2	2	1	3	1	2	3	2
1	1	3	1	5	2	2	1	2	2	2	3	2	2	1	2	2	3	4	3	1	2	3	2
1	1	3	2	5	3	2	3	2	2	2	1	1	1	1	1	4	1	1	4	1	2	2	2
1	1	3	2	5	3	2	3	4	2	3	1	1	2	3	1	2	2	3	2	3	2	2	4
1	1	3	1	5	4	1	3	3	2	4	4	2	4	3	2	4	4	4	3	1	2	1	4
1	1	3	2	5	3	2	2	2	2	3	3	3	4	4	3	2	4	4	4	4	4	4	3
1	2	1	2	5	1	1	3	2	1	3	1	2	2	3	1	3	2	2	3	4	2	2	2
1	2	1	1	5	3	1	4	2	2	3	1	1	4	1	2	1	3	4	1	1	2	1	2
1	2	1	1	5	2	3	1	2	3	1	1	1	1	2	1	2	1	2	2	2	1	2	3
1	2	1	2	5	1	4	3	2	3	3	3	3	2	1	2	2	1	4	2	3	2	3	4
1	2	1	1	5	3	1	2	2	1	1	4	3	2	1	4	3	3	1	3	1	3	2	3
1	2	1	1	5	1	2	4	4	4	4	1	2	2	4	3	1	2	4	1	2	4	2	1
1	2	1	2	5	1	1	4	2	3	1	2	2	1	3	4	1	1	1	1	1	4	3	1
1	2	1	2	5	1	4	2	1	2	1	2	2	3	1	4	1	1	2	1	2	2	1	1
1	2	1	2	5	4	1	1	2	4	2	4	3	4	4	1	1	1	3	1	4	4	4	4
1	2	1	1	5	1	1	4	2	2	1	4	1	2	1	1	4	1	1	4	4	4	4	4
1	2	1	1	5	3	2	4	3	2	2	2	3	2	1	3	1	1	2	1	1	3	2	3
1	2	1	1	5	4	2	1	4	3	3	2	4	2	2	2	1	1	1	2	4	4	2	4
1	2	1	2	5	1	1	1	3	1	1	3	1	3	1	3	1	1	1	1	3	3	3	1
1	2	1	2	5	1	4	2	3	3	4	3	4	2	2	1	1	2	1	1	3	2	2	2
1	2	1	1	5	2	1	2	1	1	2	1	2	4	3	2	1	1	2	2	1	4	1	1
1	2	1	2	5	2	2	1	2	2	2	1	2	1	2	1	2	3	3	2	2	1	2	1
1	2	1	2	5	2	1	3	4	2	3	2	4	1	3	2	1	2	1	3	2	3	1	1
1	2	1	2	5	1	1	4	4	4	1	4	4	1	1	4	1	1	3	1	3	1	4	1
1	2	1	2	5	2	3	4	1	2	1	4	4	2	1	2	1	2	4	3	1	2	3	4
1	2	1	1	5	1	1	1	2	1	1	1	1	4	4	4	2	1	1	1	4	1	4	1
1	2	1	2	5	2	3	2	4	4	4	2	3	4	4	2	2	4	2	2	2	2	3	1
1	2	1	2	5	1	3	4	2	3	3	1	3	3	3	3	3	1	3	3	3	3	3	3
1	2	1	1	5	1	1	2	2	3	4	3	3	1	1	1	2	1	1	1	1	1	1	2
1	2	1	1	5	3	1	1	1	1	1	1	1	1	1	1	2	1	3	2	1	1	1	1
1	2	1	1	5	1	3	1	1	1	1	1	1	1	1	1	2	2	1	1	1	1	1	1
1	2	1	1	6	2	1	3	1	1	2	1	4	1	2	1	1	1	1	3	3	4	3	1
1	2	1	2	6	1	4	1	3	1	3	2	2	3	3	4	1	1	1	1	1	2	2	4
1	2	1	2	6	1	3	3	3	1	3	1	1	3	2	2	1	2	3	1	1	2	4	4
1	2	1	1	6	2	1	2	1	1	1	1	4	4	4	3	2	1	2	1	1	4	1	1
1	2	1	2	6	1	1	4	3	3	3	2	1	4	3	4	4	3	1	3	1	4	3	1
1	2	1	1	6	4	3	4	2	1	1	2	2	2	2	1	1	1	1	2	1	2	1	1
1	2	1	1	6	2	1	2	4	1	2	1	4	2	1	4	1	1	1	4	4	4	1	3
1	2	1	2	6	1	4	1	2	4	4	4	1	4	4	4	3	1	1	2	4	2	1	1
1	2	1	2	6	1	1	2	1	1	1	1	2	3	4	2	2	1	2	1	2	2	1	1
1	2	1	1	6	1	1	1	1	1	2	1	1	4	3	2	2	1	1	2	1	2	1	2
1	2	1	1	6	1	1	1	3	2	1	1	1	3	3	1	2	1	3	1	3	3	3	2
1	2	1	2	6	1	1	1	1	1	1	1	4	4	4	1	1	1	1	4	1	3	4	4
1	2	1	2	6	1	1	1	1	1	1	1	4	1	3	2	1	1	1	1	4	2	1	1
1	2	1	2	6	2	4	4	4	1	1	3	1	3	2	1	4	4	4	3	3	2	3	4
1	2	1	1	6	4	4	1	4	4	1	4	4	4	4	4	1	4	4	1	1	4	1	4
1	2	1	2	6	1	1	1	2	4	4	4	1	1	1	4	1	1	2	2	4	4	4	4
1	2	1	2	6	4	3	1	3	4	2	3	1	2	3	2	1	2	4	4	4	3	3	3
1	2	1	2	8	1	1	1	1	1	1	1	1	2	2	1	1	1	2	1	2	3	3	1
1	2	1	1	8	3	2	2	2	2	2	1	2	1	1	2	1	1	1	1	1	3	1	1
1	2	1	1	8	3	2	1	1	2	2	2	4	4	4	2	2	1	1	3	3	3	3	4
1	2	1	1	8	1	1	3	1	1	1	1	4	1	1	1	1	1	1	1	4	3	2	1
1	2	1	2	8	1	1	1	1	1	1	1	2	2	3	2	1	1	2	1	2	1	2	1
1	2	1	2	8	1	1	1	1	1	1	1	3	3	2	2	1	1	1	1	2	2	2	1
1	2	1	1	8	1	4	1	3	1	1	3	3	1	3	3	1	1	1	1	3	1	1	1
1	2	1	2	8	1	1	1	3	2	3	1	4	1	4	3	1	1	3	1	4	4	2	4
1	2	1	1	8	2	3	1	1	1	1	2	1	4	4	2	1	2	1	1	3	2	1	2
1	2	1	1	8	2	1	4	1	2	3	4	1	1	1	1	1	1	1	2	3	3	3	3
1	2	1	2	8	1	1	1	1	1	1	1	3	1	1	1	2	1	1	1	1	1	1	1
1	2	1	1	8	1	1	1	1	1	1	1	1	4	4	1	1	1	1	2	2	2	1	1
1	2	1	1	8	1	3	1	1	1	1	1	1	4	4	1	3	2	1	4	1	1	2	1
1	2	1	1	8	1	1	1	1	1	1	3	1	1	1	1	1	1	1	1	1	1	1	1
1	2	1	1	8	1	1	1	1	1	1	3	1	1	1	1	1	1	1	1	1	1	1	1
1	2	1	1	8	2	2	2	2	3	3	4	2	3	3	3	1	1	2	2	3	1	3	1
1	2	1	2	8	1	1	1	1	2	2	1	1	4	3	2	2	1	1	2	1	1	1	1
1	2	1	2	8	1	3	3	3	1	3	1	1	4	4	4	4	4	4	4	1	1	4	4
1	2	1	1	8	1	1	1	1	2	1	4	4	2	2	3	1	1	2	1	4	3	2	1
1	2	1	2	8	2	2	3	4	3	1	1	4	3	3	2	1	1	2	3	3	3	1	1
1	2	1	2	8	1	1	3	2	1	2	3	3	2	4	1	1	2	1	1	2	3	3	4
1	2	1	2	8	2	1	2	2	1	1	3	4	3	4	2	1	2	1	1	1	2	4	1
1	2	1	2	8	2	1	1	1	1	1	1	2	4	4	3	2	1	1	1	4	1	4	1
1	2	1	1	8	1	1	1	2	1	2	1	3	1	2	1	1	1	1	1	2	1	2	1
1	2	1	1	8	1	2	1	1	3	3	1	1	1	4	4	3	3	4	4	3	1	1	1
1	2	1	2	8	1	2	3	4	2	1	2	1	2	4	2	1	2	2	3	4	3	4	1
1	2	1	2	8	2	3	1	1	1	1	2	2	3	4	4	1	2	1	1	1	2	2	1
1	2	1	1	8	1	4	1	2	4	2	1	1	3	2	1	1	1	1	1	3	2	4	4
1	2	1	2	8	1	1	4	1	2	1	1	1	1	2	1	1	1	1	1	1	2	1	1
1	2	1	2	8	1	1	3	3	1	3	2	1	4	3	2	2	1	2	2	2	1	1	1
1	2	1	2	8	2	1	2	1	1	1	2	1	1	2	2	2	2	2	3	1	2	2	1
1	2	1	2	8	1	1	2	2	1	1	1	4	1	4	2	1	1	1	2	1	1	1	1
1	2	1	2	8	2	1	1	1	1	1	1	1	2	3	2	1	1	1	1	3	1	3	1
1	2	1	2	8	1	1	1	1	1	1	1	1	1	1	4	1	3	1	1	4	4	2	1
1	2	1	2	8	1	1	1	1	1	1	1	1	1	1	4	1	3	1	1	4	4	2	1
1	2	1	2	8	2	1	1	3	1	4	3	2	3	2	3	1	4	2	4	2	1	2	3
1	2	1	2	8	2	1	2	1	2	2	1	1	2	2	1	2	1	2	1	2	4	4	3
1	2	1	2	8	2	2	1	1	1	1	3	1	1	1	1	1	1	1	1	1	1	1	1
1	2	1	1	8	3	1	4	1	2	2	1	3	2	4	4	4	3	1	4	2	1	2	1
1	2	1	2	8	2	1	2	1	2	2	1	1	1	1	1	2	1	2	1	2	4	4	3
1	2	1	2	8	2	3	2	1	1	1	4	1	3	2	4	2	4	4	2	3	4	3	3
1	2	1	1	8	1	3	2	3	1	2	3	1	2	1	1	1	1	1	3	4	1	2	1
1	2	1	1	8	3	3	2	3	3	1	2	3	4	3	1	3	1	1	4	3	4	2	4
1	2	1	1	8	4	2	3	1	1	1	2	1	3	2	4	1	3	3	2	4	4	1	2
1	2	1	1	8	1	3	2	1	2	1	1	3	2	1	3	3	1	1	2	4	2	3	1
1	2	1	1	8	3	3	2	1	1	3	3	1	2	2	4	2	2	1	3	2	2	3	3
1	2	1	1	8	1	3	2	1	1	2	3	2	3	1	4	3	1	3	2	3	1	3	1
1	2	1	2	8	1	3	1	2	3	1	2	2	1	1	1	1	1	1	1	1	2	1	1
1	2	1	2	8	1	1	1	3	1	3	1	1	1	3	3	3	1	3	1	1	2	1	1
1	2	1	2	8	1	1	1	3	2	2	1	2	1	1	4	2	1	1	3	2	4	1	1
1	2	1	2	8	2	1	1	1	1	1	1	1	1	1	1	2	1	1	1	4	1	4	1
1	2	1	1	8	3	4	1	1	2	1	3	2	4	4	4	2	1	1	4	4	3	4	4
1	2	1	1	8	4	1	1	1	1	2	2	3	2	3	1	1	1	1	2	1	1	1	2
1	2	1	2	8	2	3	1	2	2	1	2	3	1	1	4	1	1	1	3	2	1	1	1
1	2	1	1	8	1	2	2	2	2	4	2	4	2	2	2	2	1	2	2	4	1	3	1
1	2	1	1	8	3	2	1	1	3	3	1	3	3	3	1	2	3	1	1	3	3	2	1
2	2	1	1	10	1	1	1	1	1	1	2	2	2	2	2	1	1	1	1	2	2	2	3
2	2	1	2	10	3	4	2	2	4	4	4	4	4	4	4	1	4	4	4	4	4	4	4
2	2	1	1	10	1	1	1	1	1	1	1	3	3	2	3	1	1	1	1	3	2	3	1
2	2	1	1	10	1	2	2	2	1	2	4	4	4	2	4	2	1	3	4	2	3	2	1
2	2	1	1	10	2	2	1	1	1	2	2	4	2	2	2	2	2	2	1	3	2	3	3
2	2	1	1	10	2	3	1	1	1	2	1	1	2	1	1	1	1	1	2	4	4	3	3
2	2	1	2	10	1	1	1	1	3	1	1	1	2	2	2	1	1	1	1	2	1	2	1
2	2	1	2	10	1	1	1	1	1	1	1	1	1	1	1	1	2	1	4	2	1	2	1
2	2	1	1	10	1	1	1	1	1	1	1	1	2	1	1	1	1	1	1	1	2	2	1
2	2	1	2	10	2	1	1	1	1	2	1	1	1	1	1	2	3	3	2	1	2	1	2
2	2	1	1	10	1	1	1	1	1	1	1	2	2	2	1	1	1	1	1	1	1	1	1
2	2	1	1	10	1	1	1	1	1	1	1	1	1	1	1	1	1	1	1	2	1	2	1
2	2	1	2	10	1	1	3	1	1	2	4	2	1	1	3	3	3	3	1	4	3	3	4
2	2	1	1	10	2	2	1	1	2	2	3	4	4	3	2	2	2	1	3	1	3	3	1
2	2	1	1	10	1	2	1	1	1	2	1	1	4	4	2	1	2	1	3	4	2	3	1
2	2	1	1	10	1	2	1	1	2	1	1	1	1	1	1	1	1	1	1	2	2	2	1
2	2	1	2	10	1	1	1	1	1	1	1	1	2	1	1	1	1	1	4	1	1	1	1
2	2	1	1	10	1	1	1	1	2	1	1	1	3	2	2	1	1	1	1	2	1	2	1
2	2	1	1	10	1	2	2	1	1	1	2	1	3	3	1	1	1	2	1	2	2	2	1
2	2	1	1	10	2	4	4	2	4	4	4	3	4	4	4	2	3	1	2	1	2	2	3
2	2	1	2	10	1	2	2	2	2	2	3	2	3	2	3	2	2	2	1	3	3	3	3
2	2	1	1	10	2	3	1	1	1	1	1	1	1	1	1	1	1	1	1	1	1	1	1
2	2	1	1	10	1	1	1	1	1	1	1	1	1	1	1	2	3	1	1	1	1	2	1
2	2	1	1	10	1	1	1	1	4	1	2	1	3	3	2	2	2	3	1	2	2	3	1
2	2	1	2	10	4	1	1	4	2	3	1	3	4	2	1	4	3	2	2	2	4	2	3
2	2	1	2	10	1	2	4	3	2	3	3	2	1	3	2	4	2	1	1	2	3	4	2
2	2	1	2	10	1	4	4	3	2	1	2	2	3	1	4	4	2	4	4	3	2	1	3
2	2	1	1	10	1	3	1	1	1	1	2	1	1	2	1	1	2	2	2	2	2	1	1
2	2	1	1	10	4	2	1	1	1	1	2	1	1	2	1	2	2	1	3	1	2	2	1
2	2	1	1	10	2	1	1	1	1	1	2	1	2	2	2	2	2	2	1	2	1	2	1
2	2	1	1	10	2	4	4	4	4	4	4	4	4	4	2	4	4	4	4	4	4	4	4
2	2	1	1	10	2	4	4	4	4	4	4	4	4	4	2	4	4	4	4	4	4	4	4
2	2	1	1	10	3	3	1	1	1	1	1	3	1	3	3	1	1	1	3	3	1	3	1
2	2	1	2	10	1	1	2	1	1	1	1	1	1	1	1	1	1	1	1	1	1	2	1
2	2	1	2	10	4	4	4	1	4	4	1	1	1	1	1	1	1	1	4	1	2	3	4
2	2	1	2	10	4	4	4	3	2	1	4	1	2	3	1	2	1	1	1	2	3	3	2
2	2	1	1	10	4	4	4	4	4	3	1	3	4	3	2	1	1	1	4	2	1	2	3
2	2	1	1	10	3	1	3	3	2	2	3	1	4	2	4	2	2	2	3	4	4	4	4
2	2	1	1	10	1	1	1	1	1	3	2	2	2	2	2	2	2	2	1	3	1	3	1
2	2	1	1	10	1	1	1	1	1	2	3	2	2	3	1	3	2	3	2	2	3	3	2
2	2	1	2	10	2	1	4	3	3	3	3	2	2	1	3	1	2	1	1	3	3	3	1
2	2	1	2	10	2	3	4	1	4	2	1	4	4	4	4	1	1	1	1	4	4	4	2
2	2	1	1	10	3	3	4	4	4	4	4	3	4	4	4	4	3	2	3	3	1	4	1
2	2	1	1	10	3	1	3	3	4	4	4	4	4	4	4	1	1	3	1	3	3	3	4
2	2	1	1	10	3	1	3	3	2	3	3	4	4	4	4	1	1	1	3	3	3	3	3
2	2	1	1	11	1	1	1	1	1	1	2	1	2	2	2	2	2	1	1	1	1	1	1
2	2	1	2	11	1	1	3	2	1	1	2	3	3	4	3	2	3	1	2	3	2	2	1
2	2	1	1	11	1	1	1	1	1	1	1	3	3	3	1	1	2	1	3	3	3	3	1
2	2	1	1	11	1	3	1	1	3	1	1	3	1	1	1	3	3	1	2	3	3	3	1
2	2	1	2	11	1	3	1	1	1	1	3	1	3	3	1	3	3	1	3	3	3	4	3
2	2	1	1	11	1	2	1	1	1	1	1	1	1	1	1	1	1	1	1	3	1	1	1
2	2	1	1	11	1	1	1	1	1	1	1	1	1	1	1	3	1	1	2	1	1	1	1
2	2	1	1	11	1	2	1	1	1	1	1	1	1	1	1	1	1	1	2	1	1	1	1
2	2	1	2	11	1	1	4	4	2	1	3	2	1	2	4	1	1	4	1	1	2	3	4
2	2	1	2	11	1	1	4	4	1	4	1	1	4	2	2	1	1	4	1	1	1	4	1
2	2	1	2	11	1	1	4	1	1	2	2	1	4	2	2	1	1	1	1	1	2	4	1
2	2	1	2	11	1	1	1	1	2	1	1	1	1	1	2	1	1	1	1	4	3	4	1
2	2	1	2	11	1	3	1	1	1	1	1	1	1	1	1	1	1	1	1	1	3	1	1
2	2	1	1	11	1	1	1	1	1	1	1	2	1	1	1	1	1	1	1	1	1	2	1
2	2	1	1	11	1	1	1	1	1	2	1	1	2	2	1	1	1	1	1	1	1	1	1
2	2	1	1	11	1	1	1	1	1	1	1	2	1	1	1	1	1	1	1	2	2	2	2
2	2	1	1	11	3	1	1	2	1	1	1	2	1	1	1	1	1	1	1	2	2	2	2
2	2	1	1	11	3	3	3	2	1	1	1	2	1	1	1	2	3	3	3	2	2	2	2
2	2	1	2	11	1	1	1	1	1	1	1	1	1	1	1	1	1	1	3	1	1	1	1
2	2	1	2	11	3	3	3	3	3	3	3	1	1	1	1	1	1	1	1	1	1	1	1
2	2	1	2	11	1	1	1	2	1	1	1	1	3	3	3	2	1	3	1	3	3	3	1
2	2	1	2	11	1	1	1	1	1	1	1	1	3	3	3	1	1	1	1	1	1	1	1
2	2	1	1	11	1	1	1	1	1	1	1	2	1	1	2	1	1	1	1	1	1	2	1
2	2	1	1	11	1	1	1	1	1	3	3	3	3	3	3	1	1	2	1	2	2	2	4
2	2	1	2	11	2	1	1	1	1	1	1	1	1	1	1	1	1	1	1	1	1	1	1
2	2	1	2	11	1	1	1	1	1	1	1	1	1	1	1	1	1	1	2	1	1	1	1
2	2	1	2	11	3	3	3	3	2	2	2	3	3	3	3	1	1	1	1	2	2	2	2
2	2	1	2	11	3	1	1	1	4	1	1	2	2	1	1	1	2	2	1	4	4	1	1
2	2	1	2	11	1	1	3	1	1	1	3	1	3	3	1	1	1	1	1	1	1	1	1
2	2	1	1	11	1	3	3	1	3	3	3	3	3	3	1	1	1	1	1	1	1	1	1
2	2	1	1	11	2	1	1	1	1	1	3	1	3	3	1	1	1	1	1	1	3	1	1
2	2	1	2	11	1	1	1	1	1	2	1	3	2	1	3	2	1	1	1	2	1	2	1
2	2	1	2	11	1	1	1	1	1	1	1	1	1	1	1	1	1	1	1	2	1	1	1
2	2	1	1	11	1	1	1	1	1	1	1	1	2	2	1	3	3	1	2	2	2	3	1
2	2	1	1	11	2	2	2	2	3	4	4	1	1	2	3	2	2	2	2	2	1	4	4
2	2	1	1	11	2	2	2	2	4	2	4	1	4	2	4	2	2	2	2	2	2	2	2
2	2	1	2	11	1	3	1	1	1	1	1	1	1	1	1	1	3	1	1	1	3	1	1
2	2	1	2	11	2	1	2	2	3	3	3	2	3	3	1	1	1	1	1	3	1	3	1
2	2	1	1	11	1	2	1	1	1	1	1	3	4	4	1	1	1	1	1	2	2	2	1
2	2	1	1	11	1	1	1	1	2	2	1	2	2	1	2	2	2	2	2	2	4	4	4
2	2	1	2	11	1	1	1	1	1	1	1	4	4	4	1	1	1	1	1	2	1	2	1
2	2	1	1	11	1	1	1	1	1	1	1	1	1	2	2	1	1	1	1	2	2	2	1
2	2	1	2	11	1	1	1	1	1	1	1	1	4	1	1	1	1	1	1	4	1	4	1
2	2	1	2	11	2	2	3	1	1	1	1	3	3	2	1	2	1	1	2	1	1	1	1
2	2	1	1	11	2	3	4	1	2	3	4	3	3	2	2	2	1	1	1	3	3	3	1
2	2	1	1	11	2	2	3	2	2	2	2	3	4	4	4	2	3	2	2	3	3	2	1
2	2	1	2	11	2	2	3	1	3	2	2	3	2	3	2	1	1	2	1	3	3	3	1
2	2	1	2	11	1	1	1	1	1	1	1	1	4	4	4	1	1	1	1	2	2	4	1
2	2	1	1	11	1	1	1	1	1	4	1	1	1	1	1	2	1	1	1	4	2	3	2
2	2	1	2	11	2	1	4	1	3	1	2	1	1	2	1	1	1	1	1	2	1	1	2
2	2	1	1	11	1	2	2	1	2	2	4	4	2	3	1	1	1	2	1	4	4	4	3
2	2	1	1	11	3	1	1	2	1	1	2	2	3	3	2	1	1	2	2	4	3	2	2
2	2	1	2	11	2	2	4	2	2	2	4	2	4	4	3	1	2	2	2	2	2	2	1
2	2	1	1	11	2	3	2	2	3	2	3	3	4	4	3	3	3	1	3	4	3	4	3
2	2	1	1	11	3	3	1	1	1	2	1	4	4	4	4	2	3	1	1	3	1	1	1
2	2	1	2	11	1	1	2	1	1	1	1	2	3	3	2	1	1	1	1	1	3	2	1
2	2	1	1	11	3	1	2	1	3	2	2	4	3	2	1	3	1	2	3	3	1	3	1
2	2	1	2	11	1	1	1	1	1	1	1	3	3	2	1	2	2	1	1	4	2	4	1
2	2	1	1	11	4	4	3	4	2	3	3	3	2	3	2	1	1	1	1	4	4	4	2
2	2	1	1	11	4	4	3	2	2	4	4	2	4	2	4	3	3	3	3	4	4	4	4
2	2	1	2	11	1	1	1	1	1	2	2	2	3	2	1	1	2	1	2	3	2	2	2
2	2	1	2	11	1	3	3	1	2	1	1	2	3	4	4	4	4	4	1	4	4	4	4
2	2	1	1	11	3	3	3	3	1	2	2	4	4	2	2	3	3	3	1	1	1	3	1
2	2	1	1	11	4	4	4	4	4	4	4	4	4	4	4	4	4	4	4	1	1	1	1
2	2	1	1	11	4	4	2	3	2	3	4	2	1	2	3	4	3	3	4	1	2	1	1
2	2	1	2	11	3	3	1	1	2	2	2	2	2	2	2	1	2	1	2	3	2	2	2
2	2	1	1	11	1	1	1	1	2	3	3	2	3	4	2	1	1	1	1	1	1	1	1
2	2	1	1	11	4	4	4	4	1	2	1	1	4	2	3	1	4	1	2	4	2	1	4
2	2	1	2	11	1	1	1	1	1	1	1	3	3	2	1	1	2	1	1	3	3	3	1
2	2	1	2	11	1	1	1	1	1	1	1	3	3	3	1	1	1	2	1	4	3	2	1
2	2	1	1	11	1	1	1	1	1	1	1	1	1	1	1	1	1	1	1	1	1	1	1
2	2	1	1	11	3	2	3	1	1	1	2	1	2	3	2	2	2	3	1	4	4	4	2
2	2	1	1	11	1	3	2	1	1	1	1	1	1	1	1	1	4	2	2	2	2	2	2
2	2	1	2	11	1	1	1	1	1	1	1	1	1	1	1	1	1	1	1	2	1	2	1
2	2	1	1	11	1	1	1	1	1	1	1	1	2	2	1	1	1	1	1	2	2	2	2
2	2	1	1	11	1	1	1	1	1	1	1	1	1	2	1	1	1	1	1	2	3	3	1
2	2	1	1	11	3	1	1	1	1	1	1	1	1	2	1	1	1	1	1	1	1	3	1
2	2	1	2	11	1	1	2	1	1	1	1	1	1	1	1	1	1	1	1	1	1	3	1
2	2	1	2	11	2	3	3	2	3	1	1	1	4	4	2	1	4	4	3	3	3	3	1
2	2	1	2	11	1	1	1	1	2	1	1	1	2	2	4	2	3	4	4	2	4	2	1
2	2	1	2	11	1	4	1	1	2	2	3	1	2	3	3	1	1	1	1	1	2	4	1
2	2	1	2	11	1	4	1	1	1	1	1	2	1	3	3	1	1	1	4	3	2	3	1
2	2	1	2	11	4	1	4	2	2	2	2	1	1	1	2	2	1	1	4	2	2	2	1
2	2	1	2	11	1	2	2	1	1	4	1	1	4	2	1	1	1	1	1	2	1	2	1
2	2	1	1	11	1	1	1	1	1	4	1	1	3	2	1	1	1	1	1	2	1	2	1
2	2	1	2	11	1	1	2	1	1	1	1	1	2	1	1	1	1	1	1	2	1	2	1
2	2	1	1	11	1	1	1	1	1	2	1	1	1	1	1	2	2	1	1	2	2	2	2
2	2	1	1	11	1	2	3	4	4	4	4	3	3	4	2	2	1	3	4	3	4	3	2
2	2	1	2	12	2	3	2	1	4	2	2	1	2	1	4	4	1	3	1	3	2	1	1
2	2	1	1	12	3	3	3	1	3	3	3	3	3	4	3	2	2	2	1	3	3	3	2
2	2	1	2	12	1	1	1	1	1	1	1	1	4	4	4	1	1	1	4	1	1	1	1
2	2	1	1	12	4	3	2	2	1	1	3	3	4	1	1	2	4	3	2	4	2	1	4
2	2	1	1	12	3	3	3	1	3	3	3	1	1	1	1	1	2	1	1	1	1	1	1
2	2	1	1	12	3	3	2	1	1	3	3	3	2	3	3	3	3	2	3	3	3	3	3
2	2	1	2	12	1	1	1	1	1	1	1	1	3	3	2	1	1	1	1	4	1	4	1
2	2	1	2	12	1	4	1	1	1	1	1	4	1	2	3	1	1	1	1	1	1	1	1
2	2	1	2	12	1	4	1	1	1	1	1	1	1	1	1	1	1	1	1	1	1	1	1
2	2	1	2	12	1	1	1	1	1	1	1	1	4	4	4	1	1	1	1	1	1	1	1
2	2	1	1	12	1	1	1	1	4	4	1	4	4	4	4	1	2	3	4	1	3	1	1
2	2	1	1	12	1	2	2	1	2	2	2	2	3	3	2	2	2	2	1	3	3	3	2
2	2	1	1	12	1	1	1	1	1	1	1	2	2	2	2	1	1	1	1	2	3	3	1
2	2	1	2	12	4	4	4	4	4	3	4	2	4	2	3	4	4	4	4	3	2	4	4
2	2	1	1	12	2	2	2	1	2	2	4	3	3	3	3	2	1	1	2	2	2	2	1
2	2	1	1	12	4	4	2	2	2	2	2	2	2	2	2	2	2	2	2	3	3	2	1
2	2	1	2	9	1	1	1	1	1	1	1	1	1	1	1	1	1	1	3	1	1	1	1
2	2	1	2	9	3	3	3	3	1	3	1	1	1	1	1	2	3	2	2	2	4	3	2
2	2	1	2	9	4	3	3	3	1	3	1	1	1	1	1	3	4	2	1	1	4	1	2
2	2	1	1	9	2	3	1	3	2	1	2	1	2	2	4	1	2	1	3	3	2	1	1
2	2	1	2	9	4	2	3	1	1	4	2	2	2	2	3	1	1	2	2	2	3	2	1
2	2	1	2	9	2	2	3	2	2	3	3	2	3	4	1	3	3	2	1	4	3	4	3
2	2	1	1	9	3	2	4	4	4	1	4	1	1	4	2	2	2	4	4	1	1	1	1
2	2	1	2	9	2	3	3	1	3	3	3	1	1	1	1	3	2	2	3	3	1	3	1
2	2	1	1	9	1	3	3	3	3	3	3	1	1	1	3	3	1	1	1	3	1	1	1
2	2	1	2	9	2	3	2	2	3	2	1	1	3	3	1	1	2	2	1	3	2	3	1
2	2	1	1	9	3	1	2	1	1	1	2	2	2	2	1	1	1	1	1	3	2	3	1
2	2	1	1	9	1	1	1	2	3	2	3	1	2	3	1	2	2	1	1	2	3	3	1
2	2	1	1	9	1	1	1	1	1	1	1	1	2	3	1	2	1	1	1	2	3	2	1
2	2	1	2	9	1	1	1	1	3	1	1	3	4	3	4	1	2	3	1	3	3	4	3
2	2	1	1	9	3	1	2	1	3	2	3	1	2	2	1	2	1	1	3	4	1	1	1
2	2	1	2	9	1	4	1	1	1	1	1	1	1	1	1	1	1	1	1	1	1	1	1
2	2	1	1	9	3	2	4	2	4	4	4	4	4	4	4	1	1	1	3	1	2	2	2
2	2	1	1	9	1	2	1	1	2	2	1	3	3	3	2	1	1	2	2	1	1	1	2
2	2	1	1	9	2	1	1	1	2	1	1	1	2	2	1	1	2	1	1	4	4	4	2
2	2	1	1	9	1	1	1	1	1	1	1	1	2	3	1	1	1	1	1	3	3	3	2
2	2	1	1	9	2	1	4	4	4	3	2	1	4	4	4	4	2	1	2	4	3	4	4
2	2	1	1	9	1	1	1	1	3	2	2	2	3	3	2	3	1	1	4	3	1	3	1
2	2	1	2	9	1	1	1	1	2	1	1	1	3	3	3	1	1	1	1	1	1	1	1
2	2	1	2	9	2	2	1	1	2	2	1	4	4	4	3	1	2	1	1	2	3	3	1
2	2	1	2	9	2	1	2	3	2	1	2	1	4	2	3	1	2	4	2	1	3	2	4
2	2	1	1	9	1	1	1	2	1	2	2	1	2	2	1	3	1	1	2	1	2	3	1
2	2	1	1	9	1	1	1	2	1	2	2	1	2	2	1	2	1	1	2	1	2	3	1
2	2	1	1	9	3	3	3	3	1	4	4	2	2	3	2	3	3	3	3	2	2	2	2
2	2	1	1	9	1	1	2	1	1	1	1	4	4	4	3	1	1	1	1	3	1	1	1
2	2	1	2	12	4	4	3	4	4	3	4	4	1	1	2	1	1	1	1	2	1	4	1
2	2	1	1	12	3	1	4	4	4	4	4	2	2	2	2	1	2	2	2	1	4	4	3
2	2	1	2	12	1	2	1	1	4	2	3	1	1	1	1	2	1	1	1	2	1	1	1
2	2	1	2	12	1	4	1	1	2	1	4	3	2	1	2	1	1	1	1	4	3	3	2
2	2	1	1	12	1	2	1	3	1	1	1	1	1	1	1	1	1	1	1	3	3	3	3
2	2	1	1	12	1	1	1	1	1	1	1	1	1	1	4	2	3	1	2	1	1	1	1
2	2	1	1	12	1	1	1	1	1	1	3	3	3	3	3	3	3	1	1	3	3	3	3
2	2	1	2	12	1	2	1	1	1	1	1	1	1	1	1	1	2	1	1	1	1	1	1
2	2	1	1	12	2	2	1	1	1	2	1	2	1	4	1	2	2	2	1	3	3	2	3
2	2	1	1	12	1	1	1	1	1	1	1	1	2	3	1	1	2	1	1	3	2	4	1
2	2	1	2	12	2	1	1	1	1	1	1	1	1	1	1	2	2	4	1	1	2	2	1
2	2	1	1	12	1	1	1	1	1	1	1	3	1	2	2	1	1	1	1	4	4	4	2
2	2	1	2	10	1	1	1	1	1	1	2	1	1	1	1	2	2	1	3	2	1	3	1
2	2	1	1	10	1	1	2	1	1	1	1	3	3	3	2	1	1	1	3	2	2	1	1
2	2	1	1	10	1	1	2	1	1	1	1	3	3	3	2	1	1	1	3	2	2	1	1
2	2	1	1	10	1	1	1	1	1	1	1	1	1	1	1	2	3	1	1	4	4	1	4
2	2	1	2	10	2	1	1	1	1	1	1	1	1	1	1	3	1	1	2	2	1	1	1
2	2	1	2	10	2	1	1	1	1	4	1	1	1	1	1	2	2	2	2	1	1	1	2
2	2	1	2	10	2	1	1	1	2	2	4	1	1	1	1	2	2	2	1	4	2	4	2
2	2	1	2	10	2	1	1	1	1	1	1	1	1	1	1	1	1	1	1	2	1	2	1
2	2	1	1	10	1	4	1	1	2	1	2	1	1	1	1	4	4	4	1	3	1	1	3
2	2	1	2	10	2	1	3	2	1	2	2	1	1	1	1	2	4	3	2	1	2	2	1
2	2	1	1	10	4	4	1	1	3	3	2	1	1	1	1	1	1	1	1	2	4	4	4
2	2	1	2	10	2	4	4	1	1	1	4	1	1	1	1	1	1	1	1	4	4	1	1
2	2	1	2	10	1	2	1	1	1	2	2	1	1	1	1	3	3	2	2	4	3	4	2
2	2	1	1	10	1	1	2	1	1	1	2	1	1	1	4	3	3	2	2	2	3	4	2
2	2	1	1	10	2	1	2	1	1	1	2	1	1	1	4	3	4	2	2	2	3	4	2
2	2	1	1	10	1	1	1	1	1	1	1	1	2	2	1	1	1	1	1	1	1	1	1
2	2	1	2	9	1	2	1	1	1	1	1	4	4	4	2	1	2	1	2	2	2	1	1
2	2	1	1	9	2	2	2	1	1	1	1	1	1	1	1	2	1	3	2	1	1	2	1
2	2	1	1	9	2	1	4	3	4	1	4	2	3	1	2	3	4	4	1	2	2	3	1
2	2	1	1	9	2	1	1	1	1	1	1	1	1	1	1	2	1	1	1	2	2	1	1
2	2	1	1	9	3	3	3	1	1	1	2	4	4	4	4	3	1	1	1	4	4	4	1
2	2	1	1	9	1	1	1	1	4	4	1	4	4	4	4	1	1	1	1	2	1	3	2
2	2	1	1	9	4	1	1	1	1	1	1	4	4	4	4	1	1	1	2	1	1	1	1
2	2	1	2	9	1	3	1	4	1	1	2	1	1	1	1	1	1	1	1	2	2	2	1
2	2	1	2	9	3	2	2	2	1	1	1	1	1	1	1	2	2	3	2	2	2	2	1
2	2	1	2	9	1	2	1	1	1	1	1	1	1	1	1	1	2	1	1	2	1	1	1
2	2	1	2	9	1	2	2	2	3	2	4	1	2	2	1	1	3	2	4	2	3	4	2
2	2	1	2	9	1	1	1	1	1	1	1	1	1	1	1	1	1	2	1	1	1	1	1
2	2	1	2	9	1	2	1	1	1	1	1	1	1	1	1	1	1	1	1	1	1	1	1
2	2	1	2	9	1	1	1	1	1	1	1	1	1	1	1	1	1	1	1	2	1	2	1
2	2	1	2	9	1	2	1	1	3	1	4	4	4	2	1	2	3	2	1	4	3	4	2
2	2	1	2	9	2	2	2	1	1	1	1	3	1	1	1	2	1	2	1	1	1	1	1
2	2	1	2	9	2	1	1	1	1	1	4	4	2	4	4	3	2	1	4	1	2	4	3
2	2	1	1	9	2	1	2	1	1	1	1	2	2	2	2	2	1	2	2	2	2	3	1
2	2	1	2	9	2	1	1	1	1	1	1	1	1	1	1	1	1	1	1	2	1	1	1
2	2	1	2	9	2	1	2	3	1	1	1	1	1	1	1	2	1	1	2	2	1	3	2
2	2	1	2	9	4	2	1	1	2	3	3	3	4	4	3	1	1	2	3	3	2	3	4
2	2	1	2	9	1	1	1	1	1	1	1	1	4	1	1	1	3	1	2	1	3	4	1
2	2	1	2	9	2	1	2	3	1	1	1	1	1	1	1	2	2	3	2	3	1	1	3
2	2	1	2	9	4	4	1	1	1	2	2	1	3	2	3	2	2	1	1	2	2	4	2
2	2	1	2	9	1	1	1	1	1	1	1	1	1	1	1	2	1	1	1	1	2	2	1
2	2	1	2	9	2	1	3	3	3	4	3	2	4	4	3	1	2	1	1	4	1	4	1
2	2	1	2	9	2	2	2	1	2	1	2	3	3	3	3	3	2	2	1	3	3	2	1
2	2	1	1	9	1	1	1	1	2	1	1	1	1	2	1	1	1	1	1	1	1	1	1
2	2	1	1	9	1	2	2	2	2	1	1	3	3	4	2	2	2	2	2	3	4	4	3
2	2	1	1	9	1	2	2	2	2	1	1	3	3	4	2	2	2	2	2	4	4	4	2
2	2	1	2	9	1	2	1	1	2	4	1	1	2	2	3	1	2	3	1	2	2	1	1
2	2	1	1	9	1	4	2	1	2	2	1	1	3	3	3	2	2	1	3	2	2	2	3
2	2	1	1	9	2	3	4	1	4	2	2	1	1	1	1	1	4	2	1	4	3	4	2
2	2	1	2	9	3	1	2	1	2	2	3	4	2	3	3	4	4	2	3	3	3	3	4
2	2	1	1	9	3	2	4	2	2	2	2	2	2	2	2	3	2	2	2	4	2	2	2
2	2	1	1	9	1	2	3	1	1	1	1	3	3	2	2	1	4	1	1	1	1	1	1
2	2	1	1	9	1	2	1	1	1	1	1	1	2	2	2	2	1	1	2	2	1	1	2
2	2	1	1	9	4	2	4	2	2	2	2	2	2	1	1	3	3	3	2	1	1	1	1
2	2	1	2	10	1	3	1	1	1	1	1	1	1	1	1	1	1	1	1	3	3	3	1
2	2	1	1	10	3	1	1	1	1	1	1	3	3	3	1	1	1	1	3	1	1	1	1
2	2	1	2	10	1	1	1	1	3	1	3	1	1	1	1	1	1	2	1	2	2	2	1
2	2	1	1	10	1	3	1	1	1	1	2	1	2	2	1	2	1	1	2	1	1	1	1
2	2	1	1	10	1	2	1	1	1	1	1	1	1	1	1	1	2	1	1	3	1	1	1
2	2	1	1	10	2	3	2	1	2	2	1	2	2	2	2	2	1	2	1	3	3	3	1
2	2	1	1	10	1	1	1	1	1	1	1	1	3	4	2	1	3	3	2	4	3	2	3
2	2	1	1	10	1	1	1	1	1	1	1	3	3	3	3	1	3	3	1	3	1	1	1
2	2	1	1	10	2	1	1	1	1	1	1	3	3	3	3	1	3	3	1	4	1	3	1
2	2	1	2	10	1	1	1	1	1	1	1	1	1	1	1	1	1	2	1	1	1	1	1
2	2	1	2	10	2	3	2	3	1	1	1	1	1	1	1	2	1	1	2	2	1	2	1
2	2	1	1	10	3	4	1	1	3	1	1	1	3	1	1	1	1	1	3	1	1	1	1
2	2	1	1	10	1	2	1	1	1	2	1	3	3	2	3	1	3	2	2	3	1	1	1
2	2	1	1	10	1	2	1	1	2	2	2	2	2	2	2	1	3	3	1	2	1	2	2
2	2	1	2	10	2	4	4	1	2	1	2	2	2	2	2	1	3	3	2	2	1	2	1
2	2	1	2	10	3	3	1	1	3	4	2	1	1	1	1	1	3	2	4	3	2	3	1
2	2	1	2	10	1	1	2	2	1	1	1	2	2	2	2	1	2	1	1	3	2	2	1
2	2	1	1	10	1	1	1	1	1	1	1	3	3	3	3	3	2	1	1	3	3	3	3
2	2	1	2	10	1	2	4	4	1	4	4	2	2	4	3	3	3	3	2	1	2	2	2
2	2	1	1	10	1	1	1	1	1	1	1	2	2	1	2	1	1	1	1	1	1	1	1
2	2	1	1	10	1	1	1	1	1	1	2	2	2	1	2	3	3	1	2	1	1	2	1
2	2	1	2	10	1	2	1	3	3	2	1	2	1	2	3	1	2	2	3	1	2	2	3
2	2	1	2	10	2	2	2	2	1	1	1	1	1	1	1	1	1	1	1	1	1	1	1
2	2	1	1	10	1	2	2	1	2	2	2	1	1	1	2	2	1	1	1	1	1	1	1
2	2	1	1	10	2	3	2	2	2	3	1	2	3	3	2	1	1	1	2	1	2	2	3
2	2	1	1	10	3	2	2	2	3	2	2	3	2	3	2	2	2	3	2	3	2	3	2
2	2	1	1	10	2	2	2	2	2	3	2	3	2	2	2	2	2	1	3	3	4	4	1
2	2	1	1	10	2	2	4	4	2	2	2	2	1	4	2	2	3	1	2	2	3	1	2
2	2	1	2	10	3	2	2	3	1	2	1	3	1	3	2	2	2	3	1	3	3	2	1
2	2	1	1	10	1	1	3	1	1	1	1	1	1	1	1	1	3	3	1	1	1	1	1
2	2	1	1	10	1	2	1	1	1	1	1	2	2	2	2	1	2	2	3	3	3	3	1
2	2	1	2	10	1	1	3	1	1	1	1	1	1	1	1	1	1	1	1	1	1	1	1
2	2	1	1	10	2	1	1	1	1	1	1	2	2	2	2	3	1	4	2	1	1	1	1
2	2	1	1	10	3	2	1	1	1	1	1	1	1	1	1	1	1	1	1	3	3	2	2
2	2	1	2	9	2	1	1	1	2	2	2	1	2	1	2	2	2	2	2	3	3	3	2
2	2	1	1	9	1	2	1	1	1	1	1	2	2	2	2	2	2	2	1	2	2	2	2
2	2	1	1	9	1	2	1	1	1	1	1	2	2	2	2	2	2	2	1	2	2	2	2
2	2	1	1	9	1	1	3	2	3	3	3	1	3	3	3	4	1	2	2	3	3	3	2
2	2	1	1	9	1	1	1	1	2	2	2	2	2	2	2	1	1	1	1	1	1	1	1
2	2	1	1	9	3	1	1	1	1	1	1	3	3	3	3	1	1	1	1	3	1	3	1
2	2	1	1	9	2	1	2	1	2	1	1	1	1	1	1	1	1	1	1	2	1	2	1
2	2	1	2	9	2	3	2	1	3	1	1	4	4	4	4	1	1	4	1	4	4	4	1
2	2	1	2	9	1	1	1	2	4	3	2	1	4	4	3	2	2	4	3	3	2	1	2
2	2	1	2	9	1	1	1	1	1	1	2	1	3	3	3	2	2	1	2	3	4	2	1
2	2	1	1	9	1	2	1	2	2	1	1	2	3	1	2	2	2	3	3	2	2	2	2
2	2	1	1	9	1	2	1	2	3	2	4	2	3	1	4	2	2	3	3	2	4	2	2
2	2	1	2	9	2	4	3	1	1	1	4	4	4	4	4	1	1	1	1	4	4	4	1
2	2	1	2	9	1	2	1	3	1	2	3	2	3	3	2	4	1	2	3	2	1	2	1
2	2	1	2	9	2	1	1	1	1	1	1	1	2	2	2	1	1	1	1	1	1	1	1
2	2	1	2	9	1	1	1	1	3	1	4	3	4	1	4	2	3	2	4	4	3	4	2
2	2	1	1	9	1	1	1	1	1	1	1	1	3	2	1	1	1	1	1	3	3	4	1
2	2	1	2	9	1	1	4	1	1	1	1	1	1	1	1	1	1	1	1	1	1	1	1
2	2	1	2	9	1	2	2	1	2	2	3	4	4	4	4	1	4	2	1	4	3	4	1
2	2	1	2	9	1	4	1	1	1	4	1	1	1	1	1	1	1	1	1	1	1	1	1
2	2	1	1	9	1	1	2	2	1	4	4	1	4	4	1	2	1	1	3	1	1	1	1
2	2	1	2	9	1	1	3	2	1	1	2	3	3	3	2	1	1	1	1	2	1	1	1
2	2	1	2	9	2	1	2	1	1	2	3	2	2	2	2	1	2	2	2	3	3	3	1
2	2	1	2	9	2	1	1	2	1	2	2	1	2	2	2	1	2	1	1	1	3	3	3
2	2	1	1	9	2	2	2	2	3	2	1	1	1	2	1	1	2	1	1	3	3	2	3
2	2	1	2	9	3	3	3	3	1	2	2	4	2	1	2	1	1	1	3	3	1	3	1
2	2	1	1	9	3	1	1	3	1	1	1	4	4	1	1	1	1	1	3	3	4	4	1
2	2	1	1	12	1	2	1	1	2	1	2	4	4	4	4	2	2	1	1	4	4	4	3
2	2	1	2	12	1	1	1	1	1	2	2	2	2	3	2	2	2	2	2	1	1	1	1
2	2	1	1	12	3	4	4	3	4	4	4	2	2	2	2	3	2	3	2	4	4	4	2
2	2	1	2	12	1	1	1	1	2	2	1	1	1	1	1	1	1	1	1	2	1	1	1
2	2	1	1	12	1	1	1	1	1	1	1	1	3	3	3	1	1	1	1	3	3	3	1
2	2	1	1	12	1	1	3	2	3	4	4	2	2	2	2	1	1	1	1	4	4	4	4
2	2	1	1	12	4	2	3	1	1	3	1	4	3	1	1	1	2	1	1	4	4	4	4
2	2	1	1	12	1	2	3	2	1	1	1	1	1	1	1	1	1	1	1	1	1	1	1
2	2	1	2	12	1	4	4	3	2	3	3	4	4	4	4	1	1	2	3	4	2	3	1
2	2	1	1	12	3	3	1	1	1	1	1	1	2	1	1	1	1	1	1	3	3	1	1
2	2	1	2	12	2	3	3	1	2	2	2	2	2	1	2	1	1	3	2	2	2	2	2
2	2	1	2	12	1	1	1	1	1	1	1	1	1	1	1	1	1	1	1	4	3	4	1
2	2	1	2	12	1	1	1	1	1	1	1	4	4	4	4	1	1	1	1	2	2	2	1
2	2	1	2	12	3	3	3	3	1	2	3	3	2	4	2	1	2	2	2	1	3	4	2
2	2	1	2	12	2	2	2	1	2	2	1	4	3	2	1	1	1	1	1	4	3	3	1
2	2	1	1	12	1	1	1	1	1	1	1	1	1	1	1	1	2	1	1	3	4	4	1
2	2	1	2	11	2	4	1	1	1	1	1	1	2	2	1	1	1	1	1	2	1	1	1
2	2	1	1	11	1	3	3	1	2	1	1	1	1	1	1	1	1	1	1	2	2	2	2
2	2	1	1	11	1	1	1	1	4	4	4	1	4	4	4	1	1	1	3	4	2	4	1
2	2	1	1	11	1	3	3	1	2	2	1	1	2	1	1	1	1	1	1	1	1	1	1
2	2	1	2	11	1	1	1	1	2	2	1	1	2	1	1	1	1	1	1	3	2	3	1
2	2	1	1	11	1	1	1	1	1	1	2	2	2	2	2	1	1	1	1	2	1	1	1
2	2	1	1	11	3	1	1	1	1	1	1	4	4	4	4	1	1	1	1	2	1	2	2
2	2	1	1	11	3	1	1	1	1	1	1	4	4	4	4	1	1	1	1	2	2	2	2
2	2	1	1	11	4	4	3	3	3	3	4	4	4	4	4	3	3	2	3	4	4	4	4
2	2	1	1	11	4	3	3	4	4	4	4	3	3	3	3	2	3	2	3	4	4	4	4
2	2	1	1	11	1	1	1	1	1	1	1	1	1	2	2	2	1	2	2	2	2	2	1
2	2	1	2	11	1	1	1	1	1	1	1	2	2	2	2	3	1	1	1	1	1	2	1
2	2	1	2	11	1	1	1	1	1	1	1	2	2	2	2	3	1	1	1	1	1	1	1
2	2	1	1	11	1	1	1	1	1	1	2	1	2	2	2	3	1	1	1	1	1	2	1
2	2	1	1	10	3	1	3	1	1	1	3	1	4	4	1	1	1	3	3	1	3	1	1
2	2	1	2	10	3	2	4	2	4	2	3	2	4	4	2	3	2	3	4	3	4	3	4
2	2	1	2	10	2	1	2	1	4	3	1	2	3	4	3	1	2	3	4	3	2	1	1
2	2	1	2	10	1	2	1	1	1	2	1	1	1	2	1	1	1	1	2	1	1	1	1
2	2	1	1	10	1	1	2	2	2	2	2	2	2	2	2	2	2	2	2	2	3	2	3
2	2	1	2	10	1	1	1	1	3	3	3	3	3	2	3	1	1	1	1	2	3	2	4
2	2	1	1	10	3	4	3	2	2	1	2	2	3	4	3	2	4	3	3	4	4	1	2
2	2	1	1	10	1	1	1	1	2	3	2	4	2	2	3	3	3	1	1	4	4	4	2
2	2	1	1	10	1	3	1	1	1	1	1	2	2	2	1	1	1	1	1	2	1	2	1
2	2	1	1	10	1	1	1	1	1	1	1	2	2	2	4	1	1	1	1	4	2	4	1
2	2	1	1	10	3	3	3	1	3	3	3	2	3	3	3	1	3	3	2	4	2	4	2
2	2	1	1	10	3	3	3	3	3	3	3	2	3	3	3	2	3	3	1	1	2	4	2
2	2	1	1	10	1	1	1	1	1	1	1	3	4	4	1	2	1	1	1	4	1	1	1
2	2	1	2	10	4	2	1	1	2	2	1	4	2	2	3	1	1	1	2	1	4	3	2
2	2	1	2	10	1	1	1	1	1	1	1	4	4	4	4	1	1	4	2	1	1	2	4
2	2	1	2	10	1	2	3	2	2	3	3	3	3	2	1	4	3	2	2	1	3	2	2
2	2	1	2	10	2	4	1	2	2	3	2	2	3	4	2	2	1	1	3	4	4	3	2
2	2	1	1	10	4	4	4	2	4	4	4	4	3	2	2	2	3	3	2	3	1	3	3
2	2	1	1	10	4	4	4	4	4	4	4	4	3	2	2	2	3	1	2	3	1	3	3
2	2	1	1	10	4	4	4	2	4	4	4	4	3	2	2	2	3	3	2	3	1	3	3
2	2	1	1	10	1	1	1	1	1	1	1	3	1	2	1	1	1	1	2	1	1	1	1
2	2	1	1	10	3	3	1	1	3	3	3	1	3	3	3	3	1	3	3	3	3	3	3
2	2	1	1	10	1	1	1	1	2	2	1	1	1	1	2	1	2	1	2	2	1	2	1
2	2	1	1	10	2	2	2	1	1	1	3	1	4	3	2	2	2	1	4	4	1	2	1
2	2	1	1	11	1	2	1	1	1	1	1	1	2	2	1	1	1	2	1	2	2	1	1
2	2	1	2	11	1	1	1	1	1	1	1	4	4	1	3	2	2	1	2	4	1	3	1
2	2	1	2	11	1	3	3	1	4	2	1	1	2	4	1	1	1	1	1	3	1	3	2
2	2	1	1	11	2	3	1	1	4	1	3	1	1	2	1	3	3	2	1	3	4	3	2
2	2	1	2	11	1	1	3	1	2	3	3	1	4	4	4	1	2	3	1	3	2	3	2
2	2	1	2	11	1	1	1	1	1	1	1	1	1	1	1	1	1	1	1	2	1	2	1
2	2	1	1	11	2	1	2	1	1	1	1	3	3	3	1	1	1	2	3	1	1	2	2
2	2	1	2	11	1	2	1	1	2	1	1	1	2	1	2	1	2	1	2	2	1	3	1
2	2	1	2	11	1	1	1	1	1	2	1	2	2	1	1	1	2	2	2	1	1	2	1
2	2	1	1	11	3	3	3	1	1	3	3	1	3	3	3	3	1	3	3	3	1	3	1
2	2	1	1	11	1	3	1	1	2	2	2	4	4	3	1	2	1	1	4	3	2	4	1
2	2	1	1	11	1	1	1	1	2	2	1	1	1	2	1	3	1	1	2	2	1	3	2
2	2	1	2	11	1	2	1	4	3	2	2	4	3	2	1	2	1	2	3	4	3	2	1
2	2	1	1	11	3	1	2	4	2	1	3	4	3	2	1	3	1	4	1	1	3	2	4
2	2	1	2	11	2	3	4	3	2	3	3	3	2	1	2	1	2	3	4	3	2	1	2
