# Supplementary material for: Breaking down linguistic barriers: The radical impact of translanguaging on pre-service EFL teachers’ perspectives in Turkey
Source: PLoS One. 2024 Dec 23;19(12):e0315982. doi: 10.1371/journal.pone.0315982 (PMC11666009; doi:10.1371/journal.pone.0315982)
Supplement: S2 Data — (XLSX) [file pone.0315982.s002.xlsx]

## Sheet: sampling
KMO and Bartlett's Test
Kaiser-Meyer-Olkin Measure of Sampling Adequacy.		0.865
Bartlett's Test of Sphericity	Approx. Chi-Square	7394.73
	df	561
	Sig.	0

## Sheet: Sheet2
Structure Matrix
	Factor
	1	2	3	4	5	6	7	8	9
C33	0.883	0.391	0.368	-0.147	0.562	0.462	0.485	0.342	0.333		OK		Decision
C32	0.84	0.454	0.561	-0.174	0.52	0.427	0.427	0.254	0.127		OK		B27 Remove
C34	0.826	0.371	0.339	-0.105	0.481	0.446	0.418	0.321	0.365		OK
C31	0.773	0.369	0.498	-0.109	0.575	0.426	0.399	0.31	0.086		OK
A7	0.403	0.769	0.306	-0.128	0.403	0.315	0.516	0.47	0.392		OK
A8	0.303	0.732	0.359	-0.115	0.283	0.254	0.428	0.5	0.357		OK
A2	0.335	0.697	0.312	-0.122	0.318	0.357	0.335	0.245	0.245		OK
A17	0.436	0.591	0.275	-0.048	0.336	0.578	0.455	0.306	0.315		PROBLEM
A1	0.242	0.497	0.295	0.015	0.171	0.227	0.264	0.28	0.149		OK
A12	0.379	0.463	0.453	-0.169	0.295	0.374	0.364	0.329	0.237		PROBLEM
C30	0.6	0.321	0.772	-0.185	0.422	0.376	0.415	0.426	0.013		OK
B28	0.353	0.406	0.766	-0.084	0.274	0.299	0.283	0.298	0.272		OK
B20	0.251	0.453	0.69	-0.016	0.229	0.2	0.317	0.277	0.319		OK
C29	0.337	0.136	0.595	-0.062	0.263	0.296	0.214	0.306	-0.022		OK
B26	0.455	0.504	0.527	-0.133	0.429	0.345	0.499	0.465	0.508		PROBLEM
A4	-0.056	-0.007	-0.119	0.888	-0.072	0.039	-0.083	-0.06	0.052		OK
A3	-0.115	-0.038	-0.221	0.757	-0.059	-0.037	-0.08	-0.056	0.103		OK
A5	-0.137	-0.099	0.059	0.701	-0.053	-0.13	0.056	0.146	0.076		OK
A6	-0.075	-0.02	0.076	0.668	-0.024	-0.116	0.102	0.287	0.126		OK
A11	-0.144	-0.282	-0.147	0.38	-0.066	-0.201	-0.057	-0.121	0.003		OK
A13	0.005	-0.122	-0.068	0.27	0.088	0.132	-0.021	-0.057	0.164		OK
B24	0.511	0.337	0.269	-0.042	0.877	0.399	0.333	0.2	0.284		OK
B23	0.413	0.268	0.304	-0.069	0.72	0.32	0.335	0.248	0.151		OK
B22	0.585	0.463	0.326	-0.121	0.72	0.502	0.53	0.388	0.336		OK
B25	0.442	0.302	0.269	-0.05	0.62	0.271	0.407	0.269	0.507		OK
B21	0.381	0.291	0.534	-0.132	0.577	0.386	0.377	0.213	0.152		PROBLEM
A14	0.48	0.42	0.32	-0.087	0.429	0.897	0.296	0.339	0.26		OK
A15	0.427	0.333	0.378	-0.073	0.44	0.888	0.259	0.255	0.291		OK
A16	0.445	0.375	0.329	-0.139	0.324	0.731	0.219	0.134	0.055		OK
B19	0.402	0.483	0.289	-0.042	0.361	0.224	0.97	0.322	0.322		OK
B18	0.395	0.388	0.349	-0.018	0.414	0.254	0.733	0.391	0.388		OK
A9	0.255	0.413	0.355	0.049	0.22	0.283	0.308	0.742	0.224		OK
A10	0.327	0.501	0.287	-0.016	0.259	0.231	0.354	0.687	0.312		OK
B27	0.501	0.446	0.343	0.003	0.316	0.402	0.385	0.309	0.538		PROBLEM
Extraction Method: Maximum Likelihood.
Rotation Method: Promax with Kaiser Normalization.

## Sheet: Sheet3
Structure Matrix
	Factor
	1	2	3	4	5	6	7	8	9				Decision
C33	0.904	0.397	0.582	0.389	0.476	-0.125	0.511	-0.124	0.336		OK		B26 Remove
C34	0.845	0.378	0.512	0.361	0.455	-0.092	0.439	-0.062	0.325		OK
C32	0.82	0.449	0.526	0.581	0.426	-0.174	0.438	-0.086	0.245		OK
C31	0.749	0.361	0.564	0.526	0.425	-0.099	0.427	-0.076	0.301		OK
A7	0.43	0.75	0.441	0.303	0.34	-0.13	0.572	-0.048	0.529		OK
A2	0.351	0.736	0.339	0.301	0.371	-0.148	0.33	-0.038	0.257		OK
A8	0.33	0.72	0.322	0.341	0.279	-0.166	0.455	0.027	0.539		OK
A1	0.249	0.519	0.182	0.294	0.233	-0.015	0.277	0.069	0.283		OK
A12	0.39	0.487	0.32	0.442	0.393	-0.216	0.389	0	0.292		PROBLEM
B24	0.526	0.346	0.903	0.29	0.408	-0.012	0.359	-0.046	0.206		OK
B22	0.601	0.472	0.729	0.345	0.519	-0.104	0.565	-0.076	0.386		OK
B23	0.42	0.271	0.7	0.321	0.331	-0.068	0.36	-0.021	0.246		OK
B25	0.487	0.309	0.634	0.295	0.301	-0.025	0.462	-0.031	0.295		OK
B21	0.39	0.308	0.563	0.539	0.404	-0.154	0.387	-0.033	0.187		PROBLEM
C30	0.585	0.36	0.418	0.763	0.388	-0.25	0.377	-0.014	0.341		OK
B28	0.373	0.427	0.297	0.757	0.327	-0.155	0.308	0.069	0.279		OK
B20	0.282	0.464	0.26	0.662	0.235	-0.105	0.346	0.148	0.267		OK
C29	0.318	0.141	0.254	0.625	0.3	-0.086	0.225	-0.015	0.266		OK
A14	0.481	0.414	0.448	0.339	0.913	-0.056	0.339	-0.083	0.358		OK
A15	0.43	0.33	0.461	0.408	0.883	-0.035	0.296	-0.082	0.272		OK
A16	0.421	0.354	0.326	0.362	0.718	-0.085	0.235	-0.188	0.17		OK
A17	0.445	0.579	0.372	0.284	0.589	-0.026	0.513	-0.055	0.354		PROBLEM
A4	-0.059	-0.004	-0.075	-0.098	0.005	0.886	-0.066	0.568	0.01		OK
A3	-0.115	-0.051	-0.052	-0.198	-0.065	0.803	-0.043	0.421	0.023		OK
A11	-0.139	-0.287	-0.074	-0.133	-0.209	0.402	-0.057	0.201	-0.087		OK
A13	0.014	-0.147	0.092	-0.027	0.127	0.343	0.032	0.057	0.007		OK
B18	0.426	0.377	0.449	0.367	0.282	-0.014	0.844	0.009	0.412		OK
B19	0.43	0.497	0.382	0.281	0.242	-0.085	0.834	0.078	0.315		OK
B26	0.493	0.523	0.469	0.521	0.381	-0.169	0.533	-0.009	0.452		PROBLEM
A5	-0.116	-0.029	-0.062	0.028	-0.14	0.533	-0.006	0.995	0.075		OK
A6	-0.046	0.039	-0.027	0.047	-0.111	0.529	0.093	0.707	0.241		OK
A9	0.271	0.408	0.24	0.355	0.303	0.003	0.347	0.124	0.802		OK
A10	0.356	0.511	0.293	0.272	0.256	-0.065	0.382	0.111	0.69		OK
Extraction Method: Maximum Likelihood.
Rotation Method: Promax with Kaiser Normalization.

## Sheet: Sheet4
Structure Matrix
	Factor
	1	2	3	4	5	6	7	8	9				Decision
C33	0.905	0.39	0.576	0.477	0.37	-0.118	0.499	-0.12	0.307		OK		A17 Remove
C34	0.846	0.372	0.506	0.456	0.342	-0.084	0.426	-0.058	0.299		OK
C32	0.819	0.443	0.52	0.427	0.571	-0.166	0.422	-0.082	0.216		OK
C31	0.749	0.356	0.561	0.425	0.52	-0.092	0.415	-0.071	0.28		OK
A7	0.429	0.754	0.433	0.341	0.28	-0.123	0.561	-0.043	0.508		OK
A2	0.349	0.731	0.331	0.372	0.282	-0.142	0.313	-0.036	0.231		OK
A8	0.328	0.724	0.314	0.28	0.323	-0.161	0.441	0.032	0.525		OK
A1	0.247	0.517	0.175	0.234	0.285	-0.01	0.267	0.071	0.267		OK
A12	0.388	0.481	0.312	0.394	0.427	-0.209	0.375	0.003	0.265		PROBLEM
B24	0.525	0.341	0.907	0.409	0.273	-0.005	0.346	-0.042	0.18		OK
B22	0.599	0.466	0.723	0.519	0.321	-0.096	0.552	-0.071	0.356		OK
B23	0.419	0.269	0.703	0.331	0.314	-0.064	0.353	-0.016	0.233		OK
B25	0.485	0.297	0.627	0.302	0.267	-0.018	0.447	-0.028	0.264		OK
B21	0.388	0.3	0.559	0.405	0.528	-0.148	0.373	-0.029	0.16		PROBLEM
A14	0.48	0.411	0.444	0.913	0.327	-0.051	0.327	-0.079	0.341		OK
A15	0.429	0.324	0.457	0.884	0.395	-0.03	0.281	-0.078	0.251		OK
A16	0.42	0.35	0.322	0.718	0.356	-0.08	0.222	-0.185	0.155		OK
A17	0.444	0.575	0.365	0.589	0.263	-0.018	0.503	-0.051	0.334		PROBLEM
C30	0.582	0.35	0.409	0.388	0.756	-0.243	0.356	-0.01	0.312		OK
B28	0.371	0.422	0.289	0.328	0.754	-0.15	0.291	0.072	0.255		OK
B20	0.279	0.46	0.25	0.236	0.651	-0.1	0.33	0.151	0.239		OK
C29	0.316	0.137	0.25	0.301	0.634	-0.082	0.215	-0.012	0.256		OK
A4	-0.057	0	-0.072	0.005	-0.092	0.884	-0.059	0.567	0.023		OK
A3	-0.114	-0.047	-0.049	-0.065	-0.197	0.805	-0.036	0.421	0.033		OK
A11	-0.138	-0.286	-0.07	-0.209	-0.128	0.402	-0.049	0.2	-0.075		OK
A13	0.015	-0.147	0.093	0.127	-0.028	0.344	0.035	0.057	0.008		OK
B18	0.424	0.371	0.441	0.283	0.347	-0.007	0.85	0.014	0.387		OK
B19	0.428	0.493	0.373	0.243	0.259	-0.079	0.834	0.082	0.288		OK
A5	-0.115	-0.027	-0.061	-0.14	0.032	0.532	-0.002	0.994	0.082		OK
A6	-0.047	0.039	-0.029	-0.111	0.045	0.53	0.095	0.707	0.249		OK
A9	0.269	0.404	0.232	0.303	0.34	0.009	0.332	0.127	0.811		OK
A10	0.354	0.505	0.284	0.257	0.248	-0.058	0.366	0.113	0.672		OK
Extraction Method: Maximum Likelihood.
Rotation Method: Promax with Kaiser Normalization.

## Sheet: Sheet5
Structure Matrix
	Factor
	1	2	3	4	5	6	7	8				Decision
A7	0.813	0.423	0.429	0.312	0.321	-0.104	0.509	-0.078		OK		A11 Remove
A8	0.765	0.32	0.308	0.359	0.263	-0.144	0.381	0.047		OK
A2	0.652	0.338	0.344	0.333	0.34	-0.067	0.244	-0.104		OK
A10	0.599	0.35	0.263	0.266	0.276	-0.079	0.356	0.135		OK
A9	0.528	0.271	0.203	0.33	0.325	-0.045	0.318	0.236		OK
A1	0.496	0.24	0.18	0.307	0.22	0.003	0.23	0.058		OK
A12	0.47	0.383	0.311	0.455	0.381	-0.186	0.34	-0.05		PROBLEM
C33	0.422	0.906	0.571	0.384	0.468	-0.117	0.472	-0.089		OK
C34	0.398	0.844	0.502	0.356	0.449	-0.081	0.401	-0.064		OK
C32	0.442	0.818	0.52	0.59	0.408	-0.127	0.383	-0.163		OK
C31	0.383	0.75	0.555	0.525	0.416	-0.079	0.394	-0.085		OK
B24	0.344	0.523	0.913	0.291	0.4	0.024	0.332	-0.086		OK
B22	0.511	0.6	0.717	0.334	0.514	-0.084	0.519	-0.068		OK
B23	0.295	0.421	0.701	0.321	0.329	-0.061	0.341	-0.01		OK
B25	0.337	0.487	0.621	0.267	0.299	-0.027	0.441	-0.031		OK
B21	0.301	0.388	0.557	0.545	0.399	-0.107	0.347	-0.1		PROBLEM
B28	0.425	0.368	0.284	0.758	0.324	-0.127	0.277	0.044		OK
C30	0.387	0.584	0.394	0.755	0.393	-0.225	0.315	-0.025		OK
B20	0.461	0.273	0.248	0.676	0.223	-0.052	0.3	0.075		OK
C29	0.198	0.322	0.232	0.596	0.315	-0.106	0.219	0.045		OK
A14	0.435	0.478	0.439	0.349	0.913	-0.048	0.289	-0.071		OK
A15	0.338	0.428	0.453	0.409	0.891	-0.021	0.255	-0.101		OK
A16	0.317	0.418	0.326	0.378	0.699	-0.049	0.171	-0.206		OK
A4	-0.037	-0.065	-0.055	-0.082	0	0.941	-0.056	0.532		OK
A3	-0.071	-0.12	-0.034	-0.192	-0.071	0.761	-0.026	0.425		OK
A11	-0.272	-0.135	-0.068	-0.152	-0.207	0.337	-0.037	0.259		PROBLEM
A13	-0.099	0.019	0.089	-0.055	0.142	0.311	0.061	0.06		OK
B18	0.424	0.426	0.435	0.353	0.27	-0.036	0.922	0.074		OK
B19	0.496	0.425	0.371	0.289	0.216	-0.071	0.753	0.06		OK
A6	0.073	-0.05	-0.028	0.042	-0.1	0.483	0.104	0.872		OK
A5	-0.029	-0.12	-0.054	0.037	-0.118	0.546	-0.009	0.766		OK
Extraction Method: Maximum Likelihood.
Rotation Method: Promax with Kaiser Normalization.

## Sheet: Sheet6
Structure Matrix
	Factor
	1	2	3	4	5	6	7	8				Decision
A7	0.827	0.426	0.434	0.31	0.313	-0.087	-0.082	0.48		OK		B21 Remove
A8	0.757	0.322	0.314	0.359	0.255	-0.115	0.038	0.365		OK
A2	0.639	0.339	0.352	0.335	0.333	-0.034	-0.102	0.229		OK
A10	0.6	0.352	0.265	0.267	0.271	-0.06	0.129	0.355		OK
A9	0.534	0.273	0.204	0.332	0.323	-0.019	0.22	0.316		OK
A1	0.493	0.241	0.185	0.307	0.216	0.006	0.059	0.224		OK
A12	0.47	0.384	0.315	0.455	0.379	-0.176	-0.056	0.333		PROBLEM
C33	0.43	0.907	0.573	0.384	0.465	-0.102	-0.098	0.446		OK
C34	0.406	0.844	0.504	0.358	0.447	-0.071	-0.071	0.382		OK
C32	0.446	0.816	0.525	0.59	0.404	-0.116	-0.169	0.365		OK
C31	0.391	0.749	0.559	0.526	0.413	-0.066	-0.094	0.38		OK
B24	0.352	0.523	0.907	0.289	0.4	0.026	-0.083	0.315		OK
B22	0.52	0.602	0.719	0.333	0.51	-0.068	-0.071	0.485		OK
B23	0.307	0.422	0.702	0.319	0.33	-0.058	-0.02	0.322		OK
B25	0.352	0.489	0.621	0.263	0.298	-0.033	-0.032	0.411		OK
B21	0.303	0.389	0.561	0.543	0.396	-0.094	-0.102	0.322		PROBLEM
B28	0.426	0.367	0.287	0.758	0.322	-0.118	0.034	0.279		OK
C30	0.391	0.583	0.396	0.756	0.39	-0.206	-0.04	0.294		OK
B20	0.469	0.273	0.25	0.674	0.22	-0.042	0.071	0.288		OK
C29	0.201	0.321	0.232	0.596	0.314	-0.096	0.033	0.216		OK
A14	0.432	0.48	0.444	0.351	0.913	-0.019	-0.074	0.278		OK
A15	0.335	0.428	0.457	0.411	0.891	0	-0.1	0.245		OK
A16	0.307	0.417	0.332	0.383	0.698	-0.014	-0.21	0.16		OK
A4	-0.025	-0.064	-0.063	-0.08	0	0.99	0.57	-0.06		OK
A3	-0.055	-0.12	-0.04	-0.192	-0.068	0.725	0.458	-0.028		OK
A13	-0.07	0.02	0.082	-0.057	0.146	0.289	0.071	0.044		OK
A6	0.094	-0.049	-0.036	0.039	-0.097	0.459	0.865	0.105		OK
A5	-0.012	-0.12	-0.061	0.034	-0.116	0.521	0.786	-0.017		OK
B18	0.447	0.43	0.432	0.349	0.27	-0.047	0.068	0.993		OK
B19	0.516	0.43	0.367	0.285	0.214	-0.078	0.055	0.711		OK
Extraction Method: Maximum Likelihood.
Rotation Method: Promax with Kaiser Normalization.

## Sheet: Sheet7
Structure Matrix
	Factor
	1	2	3	4	5	6	7	8				Decision
A7	0.823	0.431	0.304	0.431	0.316	-0.095	-0.07	0.481		OK		A12 Remove
A8	0.757	0.327	0.355	0.31	0.257	-0.122	0.046	0.367		OK
A2	0.641	0.343	0.33	0.35	0.334	-0.038	-0.094	0.229		OK
A10	0.599	0.354	0.263	0.271	0.272	-0.065	0.14	0.358		OK
A9	0.535	0.275	0.335	0.195	0.324	-0.024	0.227	0.318		OK
A1	0.495	0.243	0.313	0.179	0.217	0.003	0.063	0.224		OK
A12	0.476	0.392	0.446	0.303	0.378	-0.18	-0.043	0.332		PROBLEM
C33	0.434	0.913	0.381	0.573	0.463	-0.105	-0.091	0.449		OK
C34	0.408	0.84	0.368	0.511	0.447	-0.072	-0.066	0.383		OK
C32	0.453	0.817	0.598	0.517	0.403	-0.118	-0.161	0.362		OK
C31	0.398	0.75	0.533	0.544	0.412	-0.068	-0.087	0.377		OK
C30	0.402	0.589	0.761	0.377	0.387	-0.208	-0.029	0.29		OK
B28	0.437	0.376	0.757	0.26	0.32	-0.121	0.045	0.274		OK
B20	0.478	0.286	0.644	0.222	0.218	-0.046	0.09	0.287		OK
C29	0.209	0.325	0.621	0.212	0.313	-0.097	0.035	0.208		OK
B24	0.359	0.532	0.269	0.945	0.396	0.024	-0.071	0.306		OK
B22	0.524	0.607	0.327	0.709	0.509	-0.074	-0.06	0.481		OK
B23	0.319	0.434	0.286	0.676	0.326	-0.065	-0.004	0.319		OK
B25	0.357	0.496	0.253	0.608	0.297	-0.039	-0.021	0.407		OK
A14	0.437	0.486	0.338	0.429	0.913	-0.023	-0.063	0.276		OK
A15	0.342	0.434	0.402	0.44	0.892	-0.002	-0.088	0.24		OK
A16	0.315	0.421	0.375	0.313	0.697	-0.015	-0.204	0.157		OK
A4	-0.026	-0.067	-0.075	-0.053	0.001	0.989	0.572	-0.059		OK
A3	-0.058	-0.122	-0.189	-0.026	-0.067	0.724	0.458	-0.027		OK
A13	-0.072	0.02	-0.054	0.078	0.148	0.289	0.072	0.042		OK
A6	0.092	-0.051	0.052	-0.026	-0.095	0.455	0.855	0.108		OK
A5	-0.011	-0.121	0.033	-0.057	-0.116	0.516	0.795	-0.014		OK
B18	0.452	0.439	0.335	0.413	0.269	-0.053	0.082	0.992		OK
B19	0.52	0.437	0.268	0.349	0.213	-0.085	0.07	0.714		OK
Extraction Method: Maximum Likelihood.
Rotation Method: Promax with Kaiser Normalization.

## Sheet: Son Hali
Structure Matrix
	Factor
	1	2	3	4	5	6	7	8
A7	0.829	0.431	0.431	0.308	0.293	-0.082	-0.072	0.478		OK
A8	0.761	0.327	0.311	0.25	0.352	-0.112	0.046	0.363		OK
A2	0.631	0.343	0.351	0.327	0.317	-0.028	-0.094	0.224		OK
A10	0.597	0.353	0.272	0.266	0.249	-0.056	0.138	0.355		OK
A9	0.537	0.275	0.196	0.32	0.331	-0.017	0.227	0.315		OK
A1	0.486	0.243	0.18	0.211	0.304	0.013	0.063	0.221		OK
C33	0.426	0.912	0.572	0.458	0.364	-0.094	-0.09	0.445		OK
C34	0.402	0.839	0.511	0.443	0.356	-0.062	-0.065	0.379		OK
C32	0.445	0.818	0.517	0.397	0.586	-0.106	-0.16	0.358		OK
C31	0.393	0.751	0.543	0.407	0.523	-0.058	-0.085	0.373		OK
B24	0.356	0.533	0.947	0.394	0.259	0.033	-0.071	0.304		OK
B22	0.522	0.607	0.708	0.506	0.313	-0.063	-0.059	0.478		OK
B23	0.314	0.434	0.675	0.322	0.277	-0.057	-0.004	0.317		OK
B25	0.358	0.497	0.606	0.295	0.251	-0.031	-0.021	0.405		OK
A14	0.428	0.485	0.43	0.913	0.321	-0.009	-0.063	0.27		OK
A15	0.331	0.434	0.441	0.892	0.39	0.012	-0.089	0.234		OK
A16	0.304	0.422	0.313	0.696	0.364	-0.005	-0.202	0.152		OK
B28	0.43	0.378	0.262	0.314	0.77	-0.111	0.045	0.267		OK
C30	0.385	0.589	0.379	0.378	0.744	-0.197	-0.029	0.284		OK
B20	0.468	0.287	0.224	0.21	0.644	-0.036	0.088	0.282		OK
C29	0.2	0.327	0.213	0.309	0.621	-0.089	0.036	0.204		OK
A4	-0.016	-0.066	-0.054	0.008	-0.064	0.986	0.573	-0.055		OK
A3	-0.05	-0.122	-0.027	-0.062	-0.183	0.727	0.458	-0.023		OK
A13	-0.071	0.02	0.076	0.15	-0.054	0.292	0.071	0.043		OK
A6	0.098	-0.05	-0.027	-0.094	0.06	0.457	0.859	0.109		OK
A5	-0.008	-0.12	-0.057	-0.114	0.039	0.518	0.792	-0.012		OK
B18	0.447	0.438	0.413	0.261	0.324	-0.04	0.08	0.992		OK
B19	0.516	0.436	0.348	0.206	0.254	-0.074	0.068	0.714		OK
Extraction Method: Maximum Likelihood.
Rotation Method: Promax with Kaiser Normalization.
